# Supplementary material for: Free-standing two-dimensional ferro-ionic memristor
Source: Nat Commun. 2024 Jun 18;15:5162. doi: 10.1038/s41467-024-48810-3 (PMC11189491; doi:10.1038/s41467-024-48810-3)
Supplement: Supplementary file 4 — Source Data [file 41467_2024_48810_MOESM4_ESM.zip]

Archive with 11 entries (10 files):
- [Source Data]_NCOMMS-24-07556B/
- [Source Data]_NCOMMS-24-07556B/.DS_Store
- __MACOSX/[Source Data]_NCOMMS-24-07556B/._.DS_Store
- [Source Data]_NCOMMS-24-07556B/Figure 1.xlsx
- __MACOSX/[Source Data]_NCOMMS-24-07556B/._Figure 1.xlsx
- [Source Data]_NCOMMS-24-07556B/Figure 4.xlsx
- __MACOSX/[Source Data]_NCOMMS-24-07556B/._Figure 4.xlsx
- [Source Data]_NCOMMS-24-07556B/Figure 5.xlsx
- __MACOSX/[Source Data]_NCOMMS-24-07556B/._Figure 5.xlsx
- [Source Data]_NCOMMS-24-07556B/Figure 3.xlsx
- __MACOSX/[Source Data]_NCOMMS-24-07556B/._Figure 3.xlsx
