# Supplementary material for: Free-standing two-dimensional ferro-ionic memristor
Source: Nat Commun. 2024 Jun 18;15:5162. doi: 10.1038/s41467-024-48810-3 (PMC11189491; doi:10.1038/s41467-024-48810-3)
Supplement: Supplementary file 4 — Source Data [file 41467_2024_48810_MOESM4_ESM.zip › [Source Data]_NCOMMS-24-07556B/Figure 1.xlsx]

## Sheet: Fig. 1e
Fig. 1e
Tip-induced Strain Engineering	X (nm)	Z height (nm)_480 nN	Z height (nm)_600 nN	Z height (nm)_720 nN
Tip-induced Strain Engineering	0	39.2579	41.3336	45.6225
	0.6	39.2752	41.3119	45.5771
	1.2	39.1842	41.343	45.6327
	1.8	39.206	41.3431	45.596
	2.4	39.2149	41.3195	45.5764
	3.1	39.1014	41.3341	45.5969
	3.7	39.0584	41.3032	45.5541
	4.3	39.0991	41.2833	45.577
	4.9	39.0459	41.2563	45.5336
	5.5	39.0696	41.3024	45.5457
	6.1	39.0494	41.2705	45.513
	6.7	39.0719	41.2216	45.6103
	7.3	38.9872	41.1628	45.518
	7.9	39.0101	41.1164	45.5266
	8.5	38.9884	41.0927	45.4454
	9.2	39.0172	41.0159	45.4815
	9.8	38.9564	40.9977	45.4809
	10.4	38.8879	40.9892	45.489
	11	38.9271	40.9616	45.5036
	11.6	38.9213	41.0079	45.4341
	12.2	38.8854	41.0488	45.4637
	12.8	38.9034	41.0427	45.3969
	13.4	38.8628	41.0431	45.4153
	14	38.8787	41.0883	45.3958
	14.6	38.7832	41.0546	45.4372
	15.3	38.7797	41.1029	45.3567
	15.9	38.8004	41.0444	45.4707
	16.5	38.7989	41.0468	45.4549
	17.1	38.8191	40.9991	45.4285
	17.7	38.7804	41.0409	45.3758
	18.3	38.7588	40.941	45.3439
	18.9	38.7507	41.0073	45.4144
	19.5	38.6965	40.9726	45.3332
	20.1	38.675	40.937	45.3107
	20.8	38.6517	40.9114	45.314
	21.4	38.6299	40.9363	45.2632
	22	38.543	40.9152	45.1739
	22.6	38.5685	40.9272	45.162
	23.2	38.5466	40.9088	45.2073
	23.8	38.5372	40.8706	45.1989
	24.4	38.4885	40.8943	45.1167
	25	38.4193	40.8773	45.0929
	25.6	38.4201	40.9382	45.1382
	26.2	38.4097	40.8758	45.0642
	26.9	38.2999	40.8304	45.0779
	27.5	38.2926	40.8223	45.02
	28.1	38.3062	40.8646	45.0568
	28.7	38.2946	40.8348	44.9955
	29.3	38.276	40.764	44.9722
	29.9	38.263	40.7649	45.0027
	30.5	38.2316	40.7651	44.9888
	31.1	38.2199	40.7191	44.9705
	31.7	38.166	40.7304	44.8973
	32.3	38.216	40.6797	44.8828
	33	38.1595	40.6658	44.8661
	33.6	38.194	40.6878	44.8345
	34.2	38.1418	40.6495	44.8471
	34.8	38.1248	40.622	44.8361
	35.4	38.0836	40.5814	44.7693
	36	38.1296	40.5448	44.7717
	36.6	38.1364	40.5489	44.7795
	37.2	38.0984	40.5623	44.7739
	37.8	38.0276	40.5297	44.7734
	38.5	38.0289	40.5848	44.7417
	39.1	38.0289	40.5121	44.7126
	39.7	37.9632	40.5077	44.732
	40.3	37.8925	40.4633	44.7529
	40.9	37.8902	40.466	44.7058
	41.5	37.8078	40.4756	44.667
	42.1	37.8426	40.4495	44.6885
	42.7	37.8536	40.3577	44.7138
	43.3	37.8672	40.3531	44.6799
	43.9	37.8738	40.3751	44.6019
	44.6	37.746	40.3244	44.6397
	45.2	37.737	40.3652	44.6725
	45.8	37.696	40.3435	44.7027
	46.4	37.6	40.3769	44.5688
	47	37.618	40.3732	44.5125
	47.6	37.6683	40.3134	44.56
	48.2	37.6318	40.3047	44.5557
	48.8	37.5709	40.3329	44.6305
	49.4	37.6522	40.3526	44.4976
	50	37.5753	40.3006	44.5073
	50.7	37.6218	40.2687	44.5112
	51.3	37.5436	40.2658	44.4975
	51.9	37.5469	40.2769	44.4352
	52.5	37.5088	40.2751	44.3465
	53.1	37.49	40.2079	44.4042
	53.7	37.4502	40.1894	44.3884
	54.3	37.436	40.2043	44.3507
	54.9	37.4457	40.1826	44.317
	55.5	37.4442	40.1671	44.3416
	56.2	37.3811	40.1028	44.2675
	56.8	37.359	40.0677	44.2953
	57.4	37.3493	40.1054	44.3062
	58	37.3174	40.0787	44.1821
	58.6	37.358	40.1041	44.1997
	59.2	37.2896	40.1052	44.1271
	59.8	37.2773	40.0992	44.1512
	60.4	37.3059	40.0801	44.0616
	61	37.2768	40.0853	44.0964
	61.6	37.2602	40.0577	44.1261
	62.3	37.2098	40.0151	44.1084
	62.9	37.1822	40.0215	44.1393
	63.5	37.1718	39.9795	44.1322
	64.1	37.1394	40.0371	44.1261
	64.7	37.1193	39.9475	44.1041
	65.3	37.1245	39.9405	44.1407
	65.9	37.0943	39.9424	44.1194
	66.5	37.0757	39.9256	44.1058
	67.1	37.0516	39.9767	44.0446
	67.7	36.9464	39.8464	44.0679
	68.4	36.9866	39.825	44.0575
	69	37.0025	39.8913	43.9792
	69.6	36.9592	39.87	43.8536
	70.2	36.95	39.7816	43.8969
	70.8	36.8655	39.8332	43.8889
	71.4	36.8054	39.7645	43.8997
	72	36.8374	39.8382	43.9252
	72.6	36.8008	39.7734	43.8881
	73.2	36.7486	39.7433	43.885
	73.9	36.7597	39.7422	43.8776
	74.5	36.7604	39.7458	43.8896
	75.1	36.7317	39.7573	43.8984
	75.7	36.7672	39.7429	43.9057
	76.3	36.7313	39.7229	43.9275
	76.9	36.7259	39.6838	43.9479
	77.5	36.6972	39.6293	43.882
	78.1	36.6483	39.5926	43.8733
	78.7	36.6847	39.5765	43.8906
	79.3	36.5899	39.5616	43.8474
	80	36.5634	39.5328	43.8094
	80.6	36.5375	39.5656	43.8101
	81.2	36.4697	39.5434	43.8107
	81.8	36.4835	39.5582	43.8055
	82.4	36.4841	39.5995	43.7745
	83	36.4197	39.5925	43.7764
	83.6	36.4888	39.5665	43.7
	84.2	36.4511	39.5653	43.6996
	84.8	36.4708	39.4849	43.7315
	85.4	36.4273	39.4935	43.724
	86.1	36.3327	39.5036	43.7069
	86.7	36.3806	39.4849	43.6779
	87.3	36.3178	39.4342	43.6574
	87.9	36.357	39.4338	43.6612
	88.5	36.2891	39.4219	43.6585
	89.1	36.2957	39.41	43.6223
	89.7	36.2108	39.3871	43.6198
	90.3	36.2109	39.3711	43.6448
	90.9	36.1667	39.3302	43.558
	91.6	36.1663	39.3287	43.5738
	92.2	36.1726	39.3489	43.5664
	92.8	36.1083	39.3408	43.6162
	93.4	36.1057	39.3124	43.5671
	94	36.0875	39.2739	43.4983
	94.6	36.0923	39.2409	43.4944
	95.2	36.0733	39.1862	43.4699
	95.8	36.0817	39.1691	43.4499
	96.4	35.9975	39.1434	43.4477
	97	35.9868	39.2122	43.4272
	97.7	36.0079	39.2309	43.4213
	98.3	35.9614	39.1671	43.4945
	98.9	35.9258	39.1718	43.413
	99.5	35.8766	39.161	43.4023
	100.1	35.8541	39.1717	43.4812
	100.7	35.9038	39.1133	43.4475
	101.3	35.877	39.0987	43.4137
	101.9	35.8386	39.0377	43.388
	102.5	35.8295	39.0404	43.3407
	103.1	35.9066	39.0181	43.337
	103.8	35.8697	39.054	43.3032
	104.4	35.8438	39.049	43.324
	105	35.7949	39.0031	43.3126
	105.6	35.7699	38.9847	43.337
	106.2	35.7408	38.971	43.2345
	106.8	35.7248	38.9675	43.1477
	107.4	35.7444	38.964	43.2241
	108	35.703	38.943	43.1745
	108.6	35.6761	38.9197	43.197
	109.3	35.6966	38.8893	43.153
	109.9	35.6539	38.8346	43.147
	110.5	35.6323	38.7819	43.1331
	111.1	35.6167	38.7741	43.1438
	111.7	35.6255	38.8126	43.1263
	112.3	35.569	38.8672	43.1232
	112.9	35.5293	38.8444	43.0909
	113.5	35.5238	38.8323	43.0835
	114.1	35.4337	38.8812	43.0368
	114.7	35.5109	38.908	43.0476
	115.4	35.4335	38.8397	43.0202
	116	35.4081	38.8372	43.073
	116.6	35.4079	38.8571	43.0294
	117.2	35.3824	38.8177	43.0642
	117.8	35.3436	38.7885	43.0232
	118.4	35.3525	38.8022	43.0614
	119	35.3868	38.7974	43.0051
	119.6	35.3601	38.7768	42.9588
	120.2	35.3633	38.7203	42.9942
	120.8	35.3305	38.7068	42.9349
	121.5	35.2495	38.6643	42.9014
	122.1	35.2889	38.6679	42.9248
	122.7	35.2284	38.7138	42.9016
	123.3	35.1598	38.7111	42.9567
	123.9	35.1606	38.6545	42.8717
	124.5	35.1069	38.6814	42.9172
	125.1	35.0269	38.66	42.9092
	125.7	35.0828	38.6373	42.7962
	126.3	35.0547	38.6044	42.7805
	127	35.0538	38.5703	42.6862
	127.6	34.9552	38.637	42.6936
	128.2	34.8633	38.5903	42.6148
	128.8	34.7881	38.5369	42.6817
	129.4	34.8008	38.5627	42.6833
	130	34.7936	38.5761	42.7274
	130.6	34.7629	38.4874	42.7407
	131.2	34.8848	38.4293	42.6576
	131.8	34.8616	38.4695	42.7272
	132.4	34.8562	38.4462	42.7671
	133.1	34.854	38.4482	42.7496
	133.7	34.8098	38.4663	42.7122
	134.3	34.8064	38.4296	42.6953
	134.9	34.8064	38.4076	42.6155
	135.5	34.8278	38.3938	42.6245
	136.1	34.803	38.44	42.6903
	136.7	34.7079	38.4042	42.6772
	137.3	34.6949	38.3465	42.627
	137.9	34.7069	38.357	42.5418
	138.5	34.6144	38.341	42.4228
	139.2	34.5824	38.3624	42.3694
	139.8	34.5861	38.2987	42.4149
	140.4	34.5694	38.3378	42.3989
	141	34.5394	38.3567	42.3597
	141.6	34.5486	38.3219	42.3478
	142.2	34.5344	38.2387	42.3553
	142.8	34.5742	38.3165	42.3105
	143.4	34.5834	38.2766	42.3092
	144	34.506	38.2162	42.2904
	144.7	34.4739	38.1938	42.2509
	145.3	34.4454	38.1904	42.245
	145.9	34.2971	38.2028	42.2464
	146.5	34.285	38.2361	42.228
	147.1	34.2677	38.2097	42.1931
	147.7	34.2374	38.207	42.1684
	148.3	34.1997	38.1648	42.2133
	148.9	34.1863	38.1429	42.1551
	149.5	34.1671	38.1707	42.1104
	150.1	34.1633	38.1374	42.1685
	150.8	34.1917	38.1125	42.1279
	151.4	34.1338	38.1449	42.0972
	152	34.135	38.1086	42.0976
	152.6	34.1641	38.0601	42.101
	153.2	34.0633	38.0396	42.126
	153.8	34.0572	38.0489	42.0498
	154.4	34.0458	38.0291	42.0642
	155	34.0508	37.9714	42.0753
	155.6	34.0055	37.9623	42.0898
	156.2	34.013	37.9574	42.1165
	156.9	33.9505	37.958	42.0959
	157.5	33.9814	37.9269	42.0654
	158.1	33.9479	37.9566	42.0477
	158.7	33.8424	37.8794	42.0684
	159.3	33.7936	37.8919	42.0718
	159.9	33.8487	37.9155	42.0353
	160.5	33.8162	37.8197	41.9834
	161.1	33.7712	37.8286	41.9822
	161.7	33.7149	37.7896	41.9528
	162.4	33.6982	37.7716	41.9032
	163	33.6695	37.8121	41.8773
	163.6	33.6696	37.7752	41.8743
	164.2	33.6947	37.7898	41.8866
	164.8	33.6368	37.7396	41.9468
	165.4	33.6116	37.7567	41.8612
	166	33.5848	37.7164	41.9075
	166.6	33.5966	37.6512	41.8621
	167.2	33.5536	37.6315	41.9002
	167.8	33.4744	37.6443	41.8966
	168.5	33.4529	37.6124	41.8585
	169.1	33.4182	37.567	41.8521
	169.7	33.4376	37.5316	41.8595
	170.3	33.4548	37.5637	41.8322
	170.9	33.4621	37.564	41.8341
	171.5	33.4413	37.6016	41.8011
	172.1	33.4271	37.6423	41.808
	172.7	33.4026	37.6328	41.7812
	173.3	33.3558	37.6014	41.7102
	174	33.3397	37.5471	41.7203
	174.6	33.2968	37.5553	41.7341
	175.2	33.3136	37.5582	41.6493
	175.8	33.2388	37.5028	41.6649
	176.4	33.2665	37.4723	41.6749
	177	33.2483	37.4912	41.6411
	177.6	33.1941	37.5276	41.6296
	178.2	33.1669	37.4466	41.6667
	178.8	33.1122	37.5023	41.6334
	179.4	33.145	37.533	41.6255
	180.1	33.058	37.5226	41.5538
	180.7	33.0953	37.5139	41.591
	181.3	33.0213	37.4864	41.5649
	181.9	33.042	37.4808	41.4782
	182.5	32.9949	37.4684	41.4575
	183.1	33.0055	37.4881	41.447
	183.7	32.8458	37.4183	41.458
	184.3	32.7604	37.4336	41.4559
	184.9	32.7587	37.4278	41.4743
	185.5	32.8182	37.3961	41.42
	186.2	32.7848	37.3905	41.3697
	186.8	32.82	37.4091	41.3327
	187.4	32.8551	37.4206	41.3138
	188	32.8182	37.3922	41.3019
	188.6	32.8097	37.389	41.3095
	189.2	32.7093	37.3363	41.2844
	189.8	32.7038	37.3425	41.2845
	190.4	32.6964	37.3114	41.2272
	191	32.6896	37.2748	41.254
	191.7	32.681	37.2229	41.205
	192.3	32.6225	37.2489	41.1756
	192.9	32.6679	37.2678	41.1676
	193.5	32.6846	37.2189	41.1569
	194.1	32.6487	37.1686	41.1188
	194.7	32.5925	37.1617	41.0815
	195.3	32.6007	37.1863	41.1107
	195.9	32.572	37.1792	41.0836
	196.5	32.5376	37.1677	41.0027
	197.1	32.5046	37.1436	41.0148
	197.8	32.4399	37.0735	41.0099
	198.4	32.4303	37.0638	40.9832
	199	32.4565	37.098	40.9745
	199.6	32.4045	36.9989	40.8556
	200.2	32.3035	36.9713	40.8192
	200.8	32.2985	36.9699	40.8063
	201.4	32.2527	37.0005	40.8077
	202	32.2986	36.963	40.7334
	202.6	32.2146	37.0138	40.7476
	203.2	32.1034	36.9631	40.8021
	203.9	32.1436	36.9607	40.8105
	204.5	32.1945	36.9433	40.7342
	205.1	32.1898	36.8492	40.7043
	205.7	32.1343	36.8521	40.6722
	206.3	32.0703	36.8477	40.6659
	206.9	32.0587	36.8908	40.6664
	207.5	32.1116	36.8384	40.6668
	208.1	32.1218	36.8991	40.6462
	208.7	31.9855	36.8077	40.6365
	209.4	31.9358	36.8635	40.6114
	210	31.9942	36.8705	40.5987
	210.6	32.0372	36.8048	40.574
	211.2	31.9897	36.8254	40.5195
	211.8	31.9998	36.8364	40.4846
	212.4	31.976	36.865	40.4796
	213	31.8971	36.8591	40.4405
	213.6	31.8913	36.7485	40.4099
	214.2	31.9178	36.7632	40.4135
	214.8	31.9179	36.7782	40.408
	215.5	31.8734	36.6951	40.3542
	216.1	31.8992	36.5606	40.3253
	216.7	31.8161	36.54	40.2625
	217.3	31.8006	36.6221	40.3168
	217.9	31.7557	36.549	40.3099
	218.5	31.7914	36.5085	40.3149
	219.1	31.7807	36.5632	40.3103
	219.7	31.6494	36.5449	40.2576
	220.3	31.6928	36.5664	40.2193
	220.9	31.6961	36.5171	40.1332
	221.6	31.6542	36.4802	40.0547
	222.2	31.6193	36.4822	39.9815
	222.8	31.5657	36.491	39.9787
	223.4	31.5941	36.4664	39.952
	224	31.5745	36.4268	39.8615
	224.6	31.5188	36.3877	39.8764
	225.2	31.4733	36.4101	39.9067
	225.8	31.4271	36.4406	40.017
	226.4	31.3672	36.354	39.9484
	227.1	31.3835	36.3705	39.947
	227.7	31.3908	36.3644	39.9131
	228.3	31.3452	36.3473	39.9243
	228.9	31.3494	36.3655	39.8881
	229.5	31.2488	36.3378	39.8628
	230.1	31.3126	36.2843	39.793
	230.7	31.1956	36.2433	39.7562
	231.3	31.2396	36.2406	39.7978
	231.9	31.2831	36.2191	39.8221
	232.5	31.2674	36.2062	39.758
	233.2	31.2255	36.1366	39.7048
	233.8	31.1606	36.154	39.7446
	234.4	31.1619	36.1185	39.7038
	235	31.1262	36.1202	39.6606
	235.6	31.0453	36.0726	39.6065
	236.2	31.1002	36.1161	39.6081
	236.8	31.0778	36.1039	39.6347
	237.4	31.0456	36.0917	39.5483
	238	31.0753	36.0486	39.5418
	238.6	31.0646	36.0596	39.4953
	239.3	31.0807	35.9762	39.4345
	239.9	31.1186	35.9226	39.3948
	240.5	31.0772	35.9512	39.4163
	241.1	30.9752	35.9255	39.3789
	241.7	30.8786	35.8273	39.3135
	242.3	30.9405	35.8713	39.3274
	242.9	30.8979	35.8977	39.2708
	243.5	30.8314	35.8841	39.2052
	244.1	30.8642	35.8269	39.251
	244.8	30.8354	35.8338	39.1639
	245.4	30.8144	35.8066	39.1245
	246	30.8247	35.7524	39.0797
	246.6	30.7704	35.7623	39.0327
	247.2	30.6662	35.6874	39.0088
	247.8	30.7575	35.6722	38.9642
	248.4	30.7055	35.7004	38.9766
	249	30.6756	35.6814	38.9782
	249.6	30.6123	35.6819	38.8629
	250.2	30.6439	35.6331	38.8088
	250.9	30.6363	35.6484	38.8099
	251.5	30.6245	35.5883	38.7455
	252.1	30.5795	35.6102	38.6493
	252.7	30.5441	35.5702	38.6626
	253.3	30.6074	35.5569	38.6461
	253.9	30.5642	35.5065	38.6795
	254.5	30.4643	35.488	38.6862
	255.1	30.492	35.3782	38.6364
	255.7	30.4545	35.3684	38.6312
	256.3	30.4689	35.3467	38.6114
	257	30.3865	35.2954	38.5363
	257.6	30.3357	35.2357	38.5248
	258.2	30.3119	35.1689	38.4673
	258.8	30.2811	35.2071	38.4419
	259.4	30.3213	35.2106	38.3985
	260	30.3262	35.1776	38.376
	260.6	30.3184	35.1496	38.3609
	261.2	30.3758	35.1301	38.2687
	261.8	30.2802	35.0883	38.3116
	262.5	30.2772	35.0523	38.2165
	263.1	30.2139	35.0819	38.1935
	263.7	30.1978	35.0494	38.1771
	264.3	30.191	35.0427	38.1459
	264.9	30.1818	35	38.1419
	265.5	30.1362	35.0257	38.119
	266.1	30.1802	34.9642	38.0541
	266.7	30.0746	34.9177	38.0232
	267.3	30.1003	34.9081	38.0328
	267.9	30.0338	34.9082	37.9736
	268.6	30.0754	34.8443	37.8983
	269.2	30.0583	34.8868	37.827
	269.8	30.0292	34.8332	37.8153
	270.4	29.9951	34.8727	37.7192
	271	29.9317	34.7824	37.6364
	271.6	29.9865	34.8227	37.6456
	272.2	29.958	34.7612	37.5767
	272.8	29.9388	34.7368	37.5192
	273.4	29.8764	34.7374	37.4845
	274	29.8085	34.7223	37.4225
	274.7	29.8296	34.6653	37.352
	275.3	29.8136	34.6681	37.3436
	275.9	29.7429	34.6426	37.275
	276.5	29.7718	34.6202	37.1901
	277.1	29.7306	34.6323	37.1114
	277.7	29.6475	34.6263	37.0339
	278.3	29.6516	34.5502	36.9376
	278.9	29.651	34.4882	36.9439
	279.5	29.6201	34.4816	36.826
	280.2	29.5815	34.5034	36.7783
	280.8	29.6335	34.3856	36.7141
	281.4	29.6052	34.3317	36.6215
	282	29.5714	34.2887	36.52
	282.6	29.532	34.2567	36.4547
	283.2	29.4872	34.2567	36.3701
	283.8	29.4802	34.2693	36.2929
	284.4	29.4119	34.2104	36.2394
	285	29.3981	34.1326	36.1986
	285.6	29.4508	34.0656	36.0725
	286.3	29.4412	34.0753	35.9982
	286.9	29.3849	33.9989	35.8464
	287.5	29.3501	34.0117	35.7547
	288.1	29.3648	33.9985	35.676
	288.7	29.3542	33.8856	35.6349
	289.3	29.3288	33.8852	35.5775
	289.9	29.2637	33.8393	35.458
	290.5	29.2233	33.8869	35.3149
	291.1	29.2164	33.7989	35.2242
	291.7	29.1486	33.7857	35.1711
	292.4	29.1826	33.7611	35.0562
	293	29.1413	33.7644	34.9796
	293.6	29.123	33.7475	34.8248
	294.2	29.0926	33.7148	34.7425
	294.8	29.0664	33.6909	34.6091
	295.4	29.0406	33.6841	34.528
	296	28.9638	33.6515	34.452
	296.6	28.9985	33.6064	34.2673
	297.2	28.9625	33.5631	34.1468
	297.9	28.8996	33.5129	34.0356
	298.5	28.9242	33.5064	33.8608
	299.1	28.9575	33.4523	33.7717
	299.7	28.9569	33.4908	33.6232
	300.3	28.8706	33.4446	33.5624
	300.9	28.8464	33.3672	33.456
	301.5	28.7472	33.2982	33.3658
	302.1	28.7021	33.3298	33.212
	302.7	28.7087	33.3255	33.108
	303.3	28.6618	33.2576	32.9365
	304	28.6117	33.2165	32.796
	304.6	28.5491	33.2735	32.6346
	305.2	28.5238	33.1966	32.5022
	305.8	28.4461	33.1976	32.3628
	306.4	28.4703	33.1903	32.1925
	307	28.4233	33.1918	32.0635
	307.6	28.4357	33.1775	31.9097
	308.2	28.371	33.1735	31.7371
	308.8	28.3401	33.141	31.6261
	309.4	28.298	33.0992	31.5032
	310.1	28.2596	33.13	31.3339
	310.7	28.2448	33.0775	31.103
	311.3	28.1457	33.041	30.9144
	311.9	28.217	33.0313	30.8032
	312.5	28.2106	32.9962	30.6734
	313.1	28.2013	32.9587	30.49
	313.7	28.1822	32.9354	30.3091
	314.3	28.0863	32.9496	30.1338
	314.9	28.0071	32.8561	29.8865
	315.6	28.0225	32.8816	29.745
	316.2	28.0365	32.8563	29.6303
	316.8	27.9455	32.8084	29.5226
	317.4	27.9166	32.8313	29.3825
	318	27.9364	32.7081	29.1889
	318.6	27.933	32.5965	28.9828
	319.2	27.9444	32.6103	28.8689
	319.8	27.8616	32.6279	28.6728
	320.4	27.8536	32.5985	28.4738
	321	27.8204	32.5391	28.2659
	321.7	27.7924	32.5223	28.1543
	322.3	27.7824	32.4813	27.9992
	322.9	27.7193	32.4435	27.812
	323.5	27.676	32.4047	27.599
	324.1	27.663	32.3818	27.4096
	324.7	27.661	32.3467	27.22
	325.3	27.6361	32.221	27.0801
	325.9	27.4764	32.244	26.8468
	326.5	27.5318	32.1801	26.6773
	327.1	27.4698	32.1658	26.4957
	327.8	27.4136	32.1004	26.3895
	328.4	27.4069	32.0972	26.2099
	329	27.4006	32.0318	26.0144
	329.6	27.3673	31.9792	25.8174
	330.2	27.407	31.9701	25.6098
	330.8	27.4399	31.8812	25.4461
	331.4	27.4213	31.857	25.2298
	332	27.4102	31.775	25.0587
	332.6	27.3264	31.703	24.8397
	333.3	27.3091	31.6437	24.72
	333.9	27.2806	31.5559	24.5184
	334.5	27.2628	31.5429	24.3565
	335.1	27.1446	31.455	24.0559
	335.7	27.1402	31.379	23.8495
	336.3	27.1266	31.3798	23.6702
	336.9	27.036	31.2455	23.5319
	337.5	27.0405	31.2052	23.4191
	338.1	27.0401	31.1439	23.2194
	338.7	26.9957	30.9829	23.0531
	339.4	26.9496	30.9436	22.8714
	340	26.9168	30.8746	22.6614
	340.6	26.8772	30.7608	22.5146
	341.2	26.7872	30.6735	22.3105
	341.8	26.7917	30.5425	22.1269
	342.4	26.7533	30.5066	21.9358
	343	26.6704	30.3951	21.7614
	343.6	26.6243	30.321	21.5611
	344.2	26.6285	30.23	21.3814
	344.8	26.4975	30.1189	21.1502
	345.5	26.5156	29.9741	20.9985
	346.1	26.5018	29.8957	20.7243
	346.7	26.3955	29.7801	20.5412
	347.3	26.4335	29.5952	20.3572
	347.9	26.3431	29.4781	20.1341
	348.5	26.3274	29.3877	19.8554
	349.1	26.3324	29.2522	19.6673
	349.7	26.2807	29.119	19.4724
	350.3	26.2667	28.9739	19.2735
	351	26.1531	28.8733	19.0522
	351.6	26.1446	28.7519	18.8091
	352.2	26.036	28.6533	18.6551
	352.8	26.0306	28.5327	18.4748
	353.4	25.9779	28.3333	18.2582
	354	25.8986	28.2974	18.0297
	354.6	25.8431	28.135	17.7611
	355.2	25.8035	27.9778	17.5623
	355.8	25.7746	27.8558	17.3112
	356.4	25.7473	27.7054	17.1595
	357.1	25.7769	27.583	16.9585
	357.7	25.7049	27.4078	16.6736
	358.3	25.634	27.2141	16.4275
	358.9	25.6005	27.1292	16.2093
	359.5	25.5548	26.9764	15.9943
	360.1	25.5171	26.8523	15.7345
	360.7	25.4022	26.7169	15.4898
	361.3	25.3864	26.562	15.3604
	361.9	25.3518	26.3891	15.1421
	362.5	25.3315	26.2206	14.906
	363.2	25.3261	26.1169	14.6764
	363.8	25.2767	25.8595	14.5474
	364.4	25.2327	25.7801	14.3163
	365	25.1991	25.6	14.0554
	365.6	25.2113	25.4429	13.7986
	366.2	25.1279	25.2792	13.6181
	366.8	25.0672	25.1398	13.3714
	367.4	24.9946	24.9276	13.1448
	368	24.9809	24.7907	12.9224
	368.7	24.896	24.6017	12.6751
	369.3	24.8176	24.4334	12.4599
	369.9	24.7576	24.2826	12.2228
	370.5	24.7457	24.1722	12.0455
	371.1	24.7148	23.996	11.7501
	371.7	24.6102	23.7658	11.5017
	372.3	24.5536	23.6038	11.2911
	372.9	24.4806	23.4928	11.0671
	373.5	24.4404	23.2291	10.7215
	374.1	24.3515	23.109	10.5046
	374.8	24.2809	22.9241	10.2963
	375.4	24.2041	22.7564	10.0645
	376	24.1068	22.592	9.8207
	376.6	24.0341	22.3987	9.66694
	377.2	23.9235	22.2909	9.45237
	377.8	23.9243	22.0923	9.27056
	378.4	23.783	21.8934	8.93035
	379	23.7432	21.7289	8.70679
	379.6	23.6377	21.5315	8.4777
	380.2	23.5434	21.3169	8.21849
	380.9	23.4559	21.141	8.01628
	381.5	23.3386	20.9849	7.7084
	382.1	23.1971	20.8297	7.47184
	382.7	23.0841	20.6919	7.25977
	383.3	22.9327	20.4429	7.06304
	383.9	22.8487	20.2972	6.72815
	384.5	22.7768	20.0569	6.46926
	385.1	22.6078	19.8768	6.19712
	385.7	22.5333	19.7566	6.0293
	386.4	22.3564	19.5066	5.71897
	387	22.3145	19.3088	5.40785
	387.6	22.1458	19.1816	5.1433
	388.2	22.0334	19.0071	4.96269
	388.8	21.8608	18.7926	4.68319
	389.4	21.7725	18.6195	4.42945
	390	21.6811	18.4321	4.16933
	390.6	21.5057	18.2683	3.90797
	391.2	21.3941	18.0798	3.7205
	391.8	21.2251	17.874	3.34339
	392.5	21.0624	17.6955	3.13008
	393.1	20.9151	17.5203	2.89128
	393.7	20.7021	17.302	2.60648
	394.3	20.5672	17.129	2.32762
	394.9	20.4304	16.9788	2.13433
	395.5	20.166	16.6817	1.8427
	396.1	20.0011	16.5499	1.563
	396.7	19.8483	16.3567	1.2809
	397.3	19.6922	16.1594	1.02151
	397.9	19.5846	15.9492	0.78219
	398.6	19.39	15.7742	0.48738
	399.2	19.1817	15.5395	0.25649
	399.8	18.9737	15.3335	-0.00993
	400.4	18.8231	15.13	-0.35754
	401	18.6308	14.8605	-0.58291
	401.6	18.4473	14.6267	-0.89431
	402.2	18.2368	14.3781	-1.20535
	402.8	18.0055	14.1546	-1.57928
	403.4	17.8443	13.9201	-1.81385
	404.1	17.6903	13.7836	-2.14876
	404.7	17.535	13.5953	-2.38739
	405.3	17.2632	13.2923	-2.68944
	405.9	17.1165	13.101	-2.95274
	406.5	16.8952	12.9003	-3.16557
	407.1	16.6968	12.6101	-3.49709
	407.7	16.4869	12.3868	-3.82621
	408.3	16.3482	12.1454	-4.19078
	408.9	16.1403	11.8347	-4.46729
	409.5	15.8807	11.5961	-4.78098
	410.2	15.6432	11.3709	-5.10356
	410.8	15.4459	11.0845	-5.42829
	411.4	15.2849	10.8145	-5.75718
	412	15.0663	10.51	-6.11586
	412.6	14.8767	10.2307	-6.48017
	413.2	14.6466	10.0528	-6.8283
	413.8	14.4194	9.73276	-7.25932
	414.4	14.257	9.50523	-7.65693
	415	14.034	9.18085	-7.92146
	415.6	13.7685	8.90519	-8.28574
	416.3	13.6397	8.66709	-8.61287
	416.9	13.4043	8.3162	-8.92982
	417.5	13.1849	8.10624	-9.30622
	418.1	12.9414	7.69328	-9.57541
	418.7	12.7097	7.41701	-10.0757
	419.3	12.4861	7.09148	-10.4244
	419.9	12.3198	6.81409	-10.7035
	420.5	12.0367	6.47657	-11.0292
	421.1	11.8088	6.14866	-11.3328
	421.8	11.5952	5.83719	-11.6285
	422.4	11.3832	5.48444	-11.9991
	423	11.1509	5.21009	-12.3831
	423.6	10.8706	4.91744	-12.6237
	424.2	10.6445	4.57294	-12.9628
	424.8	10.4029	4.20365	-13.3319
	425.4	10.2055	3.80092	-13.7376
	426	9.94163	3.49298	-14.1014
	426.6	9.69499	3.21911	-14.3809
	427.2	9.47429	2.8251	-14.7541
	427.9	9.2737	2.46732	-15.0935
	428.5	9.1264	2.10391	-15.4687
	429.1	8.80327	1.73696	-15.8847
	429.7	8.60055	1.43087	-16.2929
	430.3	8.38172	1.01662	-16.6313
	430.9	8.105	0.64785	-16.924
	431.5	7.97708	0.31023	-17.3056
	432.1	7.72903	-0.02742	-17.7157
	432.7	7.49801	-0.40121	-18.1328
	433.3	7.26379	-0.81654	-18.4654
	434	7.07058	-1.15692	-18.9066
	434.6	6.82683	-1.49021	-19.2604
	435.2	6.60895	-1.81718	-19.6628
	435.8	6.31622	-2.19215	-20.0701
	436.4	6.05796	-2.51454	-20.4856
	437	5.88286	-2.954	-20.8708
	437.6	5.61423	-3.31999	-21.201
	438.2	5.43831	-3.65853	-21.5605
	438.8	5.13418	-3.99629	-22.001
	439.5	4.91811	-4.33595	-22.4043
	440.1	4.73772	-4.76242	-22.775
	440.7	4.37935	-5.14153	-23.2276
	441.3	4.18456	-5.50943	-23.569
	441.9	3.99761	-5.91848	-23.9889
	442.5	3.68147	-6.24539	-24.3604
	443.1	3.44872	-6.56041	-24.7884
	443.7	3.12925	-7.00404	-25.1631
	444.3	2.87341	-7.4003	-25.5252
	444.9	2.63252	-7.75801	-25.9341
	445.6	2.3107	-8.20073	-26.4707
	446.2	2.08624	-8.59562	-26.8372
	446.8	1.83535	-9.00704	-27.1797
	447.4	1.5896	-9.49408	-27.6127
	448	1.3269	-9.90009	-27.9972
	448.6	1.05305	-10.3225	-28.3435
	449.2	0.80524	-10.6934	-28.7246
	449.8	0.54107	-11.1045	-29.0806
	450.4	0.30527	-11.5763	-29.5497
	451	0.07327	-11.9924	-29.9567
	451.7	-0.17921	-12.3739	-30.2611
	452.3	-0.42963	-12.8289	-30.8111
	452.9	-0.65374	-13.1783	-31.2179
	453.5	-0.86958	-13.5858	-31.5074
	454.1	-1.14634	-14.0016	-31.9764
	454.7	-1.38287	-14.4141	-32.4043
	455.3	-1.63651	-14.7392	-32.7193
	455.9	-1.82986	-15.1922	-33.1903
	456.5	-2.10082	-15.6523	-33.5422
	457.2	-2.46856	-16.1306	-33.9946
	457.8	-2.67721	-16.4289	-34.3114
	458.4	-2.85481	-16.8638	-34.7178
	459	-3.0746	-17.3253	-35.185
	459.6	-3.35395	-17.6686	-35.5631
	460.2	-3.62927	-18.0559	-35.9363
	460.8	-3.97721	-18.5146	-36.3589
	461.4	-4.14948	-18.9342	-36.687
	462	-4.36326	-19.322	-37.1282
	462.6	-4.62589	-19.7818	-37.4888
	463.3	-4.83169	-20.1688	-37.9486
	463.9	-5.12353	-20.6179	-38.4283
	464.5	-5.43219	-21.0172	-38.8333
	465.1	-5.6118	-21.3898	-39.2111
	465.7	-5.92269	-21.8195	-39.6303
	466.3	-6.21125	-22.2059	-40.0551
	466.9	-6.44147	-22.5752	-40.4598
	467.5	-6.68678	-23.0147	-40.9472
	468.1	-7.00464	-23.3718	-41.2874
	468.8	-7.21766	-23.7561	-41.6512
	469.4	-7.52442	-24.1914	-42.063
	470	-7.71893	-24.5521	-42.4334
	470.6	-7.93381	-25.0113	-42.929
	471.2	-8.27586	-25.383	-43.3484
	471.8	-8.52567	-25.7606	-43.7916
	472.4	-8.80445	-26.1841	-44.1956
	473	-9.00145	-26.5938	-44.5361
	473.6	-9.315	-26.8989	-44.9124
	474.2	-9.66245	-27.3374	-45.3664
	474.9	-9.94443	-27.6765	-45.7606
	475.5	-10.1001	-28.1469	-46.0881
	476.1	-10.3313	-28.6199	-46.5305
	476.7	-10.5836	-28.9566	-46.914
	477.3	-10.9022	-29.3942	-47.3486
	477.9	-11.1842	-29.7922	-47.7165
	478.5	-11.3339	-30.2207	-48.0752
	479.1	-11.7024	-30.6415	-48.4827
	479.7	-12.0199	-31.0348	-48.8011
	480.3	-12.2345	-31.4361	-49.1762
	481	-12.5104	-31.8159	-49.6317
	481.6	-12.771	-32.1671	-49.9039
	482.2	-13.0043	-32.5467	-50.3085
	482.8	-13.2752	-32.9123	-50.6485
	483.4	-13.5321	-33.3043	-50.9912
	484	-13.8657	-33.6291	-51.3387
	484.6	-14.1197	-34.0759	-51.7086
	485.2	-14.3712	-34.4001	-52.0555
	485.8	-14.6717	-34.7983	-52.4303
	486.5	-14.9258	-35.2069	-52.7286
	487.1	-15.1857	-35.5253	-53.0654
	487.7	-15.4597	-35.8631	-53.3696
	488.3	-15.7436	-36.2187	-53.7259
	488.9	-15.9625	-36.5885	-54.0446
	489.5	-16.1921	-36.8882	-54.3561
	490.1	-16.5181	-37.263	-54.6633
	490.7	-16.8212	-37.6689	-55.1253
	491.3	-17.003	-38.1134	-55.4532
	491.9	-17.2954	-38.4587	-55.7754
	492.6	-17.5203	-38.8169	-56.225
	493.2	-17.827	-39.1457	-56.5485
	493.8	-18.1558	-39.4793	-56.8653
	494.4	-18.4352	-39.9244	-57.2782
	495	-18.6939	-40.2825	-57.5725
	495.6	-19.0434	-40.6808	-57.9631
	496.2	-19.3355	-41.1116	-58.3031
	496.8	-19.5354	-41.387	-58.5929
	497.4	-19.8949	-41.705	-59.0333
	498	-20.1347	-42.0536	-59.3496
	498.7	-20.3782	-42.3879	-59.6454
	499.3	-20.6479	-42.814	-60.0729
	499.9	-20.9433	-43.1061	-60.4409
	500.5	-21.2027	-43.4715	-60.8283
	501.1	-21.5664	-43.8556	-61.2092
	501.7	-21.8522	-44.1642	-61.5232
	502.3	-22.0834	-44.5106	-61.8396
	502.9	-22.4263	-44.8856	-62.1731
	503.5	-22.7469	-45.2409	-62.5288
	504.2	-23.1104	-45.6312	-62.9989
	504.8	-23.3743	-45.9468	-63.2931
	505.4	-23.5977	-46.3264	-63.5421
	506	-23.9545	-46.7472	-63.9496
	506.6	-24.2912	-47.0716	-64.2999
	507.2	-24.5748	-47.4216	-64.6006
	507.8	-24.825	-47.8223	-64.9505
	508.4	-25.0949	-48.1577	-65.3196
	509	-25.4847	-48.5735	-65.6852
	509.6	-25.8732	-48.8266	-66.0079
	510.3	-26.1222	-49.1274	-66.4154
	510.9	-26.4188	-49.522	-66.7736
	511.5	-26.7324	-49.8997	-67.1307
	512.1	-27.0245	-50.2221	-67.4711
	512.7	-27.2757	-50.6296	-67.8579
	513.3	-27.5376	-50.9987	-68.1548
	513.9	-27.8188	-51.3778	-68.5125
	514.5	-28.1369	-51.687	-68.9599
	515.1	-28.4521	-51.9306	-69.2699
	515.7	-28.6454	-52.3223	-69.5754
	516.4	-28.9347	-52.6612	-69.8968
	517	-29.2282	-52.9421	-70.2156
	517.6	-29.554	-53.2811	-70.6467
	518.2	-29.8069	-53.5729	-70.9299
	518.8	-30.0603	-53.8984	-71.2672
	519.4	-30.3598	-54.2475	-71.594
	520	-30.5868	-54.5578	-71.9931
	520.6	-30.8305	-54.8956	-72.2445
	521.2	-31.0608	-55.2344	-72.6269
	521.9	-31.3148	-55.588	-72.9004
	522.5	-31.5597	-55.9394	-73.3144
	523.1	-31.8336	-56.2399	-73.626
	523.7	-32.0226	-56.5832	-73.9617
	524.3	-32.2317	-56.9648	-74.254
	524.9	-32.4925	-57.2226	-74.5881
	525.5	-32.7047	-57.5106	-74.9133
	526.1	-32.8884	-57.9026	-75.2401
	526.7	-33.0638	-58.1805	-75.6011
	527.3	-33.3607	-58.4646	-75.9068
	528	-33.6323	-58.8491	-76.2596
	528.6	-33.8287	-59.1814	-76.5478
	529.2	-34.052	-59.5107	-76.8258
	529.8	-34.306	-59.8215	-77.1753
	530.4	-34.5408	-60.2101	-77.5101
	531	-34.7729	-60.5796	-77.9114
	531.6	-34.9827	-60.9498	-78.1873
	532.2	-35.2521	-61.1669	-78.5175
	532.8	-35.5724	-61.5396	-78.8604
	533.4	-35.7966	-61.8379	-79.2066
	534.1	-36.0419	-62.1753	-79.5329
	534.7	-36.2243	-62.541	-79.8682
	535.3	-36.454	-62.8986	-80.2521
	535.9	-36.7034	-63.1245	-80.5951
	536.5	-36.9399	-63.4603	-80.9671
	537.1	-37.1478	-63.75	-81.2246
	537.7	-37.3025	-64.1412	-81.5947
	538.3	-37.5496	-64.4972	-81.9091
	538.9	-37.7615	-64.7751	-82.3015
	539.6	-37.9655	-65.1269	-82.6411
	540.2	-38.1109	-65.4279	-82.9648
	540.8	-38.3959	-65.8136	-83.2688
	541.4	-38.6316	-66.1743	-83.6604
	542	-38.8084	-66.4782	-84.0083
	542.6	-39.0328	-66.8167	-84.3265
	543.2	-39.2219	-67.036	-84.6496
	543.8	-39.4734	-67.3485	-84.9704
	544.4	-39.7891	-67.7414	-85.3373
	545	-39.9912	-67.9951	-85.6612
	545.7	-40.184	-68.286	-85.9269
	546.3	-40.5312	-68.6806	-86.3482
	546.9	-40.776	-68.9584	-86.7103
	547.5	-40.9259	-69.2591	-87.0325
	548.1	-41.2104	-69.6303	-87.3983
	548.7	-41.4821	-69.9475	-87.7442
	549.3	-41.6674	-70.2077	-88.0156
	549.9	-41.8992	-70.5816	-88.3043
	550.5	-42.1591	-70.7814	-88.719
	551.1	-42.4168	-71.0726	-89.0265
	551.8	-42.517	-71.371	-89.388
	552.4	-42.7378	-71.6755	-89.7267
	553	-43.004	-71.9633	-90.0703
	553.6	-43.2217	-72.2657	-90.3492
	554.2	-43.3853	-72.5722	-90.6799
	554.8	-43.6225	-72.8996	-91.0851
	555.4	-43.734	-73.1464	-91.3764
	556	-43.9525	-73.3631	-91.6917
	556.6	-44.0854	-73.7204	-92.0369
	557.3	-44.3279	-73.9899	-92.3568
	557.9	-44.5266	-74.2833	-92.7103
	558.5	-44.7161	-74.5841	-93.0169
	559.1	-44.9973	-74.8306	-93.3791
	559.7	-45.2225	-75.148	-93.7389
	560.3	-45.4186	-75.3849	-94.1076
	560.9	-45.6553	-75.6421	-94.3906
	561.5	-45.9779	-75.9596	-94.7216
	562.1	-46.1542	-76.245	-94.9664
	562.7	-46.2969	-76.5437	-95.3625
	563.4	-46.4687	-76.8646	-95.6717
	564	-46.5988	-77.0599	-96.0042
	564.6	-46.8038	-77.3652	-96.2966
	565.2	-47.067	-77.7158	-96.6722
	565.8	-47.2512	-77.9718	-96.9861
	566.4	-47.4241	-78.2502	-97.2868
	567	-47.6642	-78.503	-97.623
	567.6	-47.877	-78.7109	-97.949
	568.2	-48.0694	-78.9915	-98.3193
	568.8	-48.2097	-79.2143	-98.6356
	569.5	-48.4134	-79.4334	-99.0525
	570.1	-48.6454	-79.6936	-99.3185
	570.7	-48.8874	-79.9887	-99.6101
	571.3	-49.1133	-80.3036	-99.9988
	571.9	-49.2879	-80.5002	-100.291
	572.5	-49.4576	-80.7615	-100.567
	573.1	-49.6184	-81.1514	-100.932
	573.7	-49.7613	-81.4778	-101.205
	574.3	-49.9968	-81.7155	-101.542
	575	-50.2155	-81.9075	-101.891
	575.6	-50.4045	-82.1071	-102.193
	576.2	-50.549	-82.3997	-102.552
	576.8	-50.7615	-82.6151	-102.98
	577.4	-50.9763	-82.8207	-103.299
	578	-51.2225	-83.1629	-103.719
	578.6	-51.3908	-83.466	-103.942
	579.2	-51.5195	-83.7198	-104.237
	579.8	-51.7054	-84.0397	-104.643
	580.4	-51.8591	-84.2001	-105.003
	581.1	-52.0739	-84.4542	-105.266
	581.7	-52.199	-84.7305	-105.559
	582.3	-52.2938	-85.0131	-105.933
	582.9	-52.4553	-85.2463	-106.276
	583.5	-52.6072	-85.4333	-106.557
	584.1	-52.7596	-85.6568	-106.848
	584.7	-52.9252	-85.9139	-107.191
	585.3	-53.1356	-86.1559	-107.605
	585.9	-53.2865	-86.3647	-107.884
	586.5	-53.3553	-86.6346	-108.226
	587.2	-53.544	-86.8434	-108.552
	587.8	-53.658	-87.1276	-108.943
	588.4	-53.8087	-87.3109	-109.294
	589	-53.9497	-87.6058	-109.539
	589.6	-54.0712	-87.9118	-109.874
	590.2	-54.1813	-88.0975	-110.057
	590.8	-54.2224	-88.3088	-110.412
	591.4	-54.3589	-88.5541	-110.789
	592	-54.6092	-88.794	-111.029
	592.7	-54.7073	-89.0051	-111.383
	593.3	-54.7903	-89.2359	-111.713
	593.9	-54.8409	-89.3906	-111.966
	594.5	-54.9832	-89.6463	-112.3
	595.1	-55.1829	-89.8989	-112.574
	595.7	-55.2124	-90.1573	-112.863
	596.3	-55.3307	-90.3168	-113.207
	596.9	-55.4127	-90.5423	-113.483
	597.5	-55.5416	-90.8097	-113.8
	598.1	-55.636	-91.0635	-114.119
	598.8	-55.6083	-91.2595	-114.436
	599.4	-55.7066	-91.4979	-114.735
	600	-55.7974	-91.722	-115.01
	600.6	-55.8406	-92.0007	-115.302
	601.2	-55.9667	-92.1645	-115.63
	601.8	-56.0068	-92.3137	-115.92
	602.4	-56.1349	-92.5707	-116.281
	603	-56.1715	-92.7812	-116.589
	603.6	-56.3204	-93.0232	-116.908
	604.2	-56.3783	-93.2105	-117.24
	604.9	-56.4363	-93.4431	-117.571
	605.5	-56.555	-93.6513	-117.84
	606.1	-56.6543	-93.9358	-118.152
	606.7	-56.7292	-94.1292	-118.441
	607.3	-56.7954	-94.2269	-118.728
	607.9	-56.8357	-94.4577	-118.992
	608.5	-56.9199	-94.6436	-119.268
	609.1	-56.9814	-94.8388	-119.526
	609.7	-57.0619	-95.0747	-119.915
	610.4	-57.1329	-95.2336	-120.107
	611	-57.2106	-95.4391	-120.376
	611.6	-57.3473	-95.6703	-120.735
	612.2	-57.4026	-95.7882	-121.021
	612.8	-57.4755	-95.9286	-121.257
	613.4	-57.4832	-96.179	-121.603
	614	-57.5821	-96.2927	-121.815
	614.6	-57.6493	-96.4562	-122.113
	615.2	-57.6561	-96.6991	-122.354
	615.8	-57.7155	-96.8482	-122.587
	616.5	-57.7479	-97.0723	-122.861
	617.1	-57.8734	-97.2402	-123.101
	617.7	-57.9504	-97.4277	-123.378
	618.3	-57.9959	-97.5818	-123.67
	618.9	-58.0217	-97.6982	-123.961
	619.5	-58.1457	-97.9289	-124.147
	620.1	-58.2042	-98.0208	-124.349
	620.7	-58.2748	-98.2279	-124.584
	621.3	-58.3046	-98.3615	-124.834
	621.9	-58.3534	-98.555	-125.097
	622.6	-58.4676	-98.6739	-125.273
	623.2	-58.4427	-98.8283	-125.442
	623.8	-58.4623	-98.9562	-125.662
	624.4	-58.5618	-99.1148	-125.827
	625	-58.5854	-99.3321	-125.991
	625.6	-58.6567	-99.4105	-126.17
	626.2	-58.707	-99.5414	-126.39
	626.8	-58.7667	-99.7113	-126.553
	627.4	-58.8537	-99.8301	-126.705
	628.1	-58.9304	-99.9946	-126.924
	628.7	-58.965	-100.151	-127.102
	629.3	-59.0415	-100.239	-127.277
	629.9	-59.0985	-100.296	-127.452
	630.5	-59.1638	-100.436	-127.621
	631.1	-59.1993	-100.543	-127.803
	631.7	-59.2146	-100.642	-128.035
	632.3	-59.3019	-100.775	-128.194
	632.9	-59.3264	-100.91	-128.265
	633.5	-59.4374	-100.992	-128.429
	634.2	-59.4791	-101.088	-128.548
	634.8	-59.5328	-101.192	-128.72
	635.4	-59.5872	-101.35	-128.843
	636	-59.6414	-101.414	-128.969
	636.6	-59.6803	-101.504	-129.08
	637.2	-59.672	-101.514	-129.166
	637.8	-59.759	-101.589	-129.282
	638.4	-59.8409	-101.692	-129.326
	639	-59.8254	-101.764	-129.46
	639.6	-59.9051	-101.84	-129.532
	640.3	-59.9538	-101.82	-129.602
	640.9	-59.9805	-101.923	-129.736
	641.5	-59.9882	-102.008	-129.65
	642.1	-59.9834	-102.024	-129.686
	642.7	-60.0365	-102.093	-129.759
	643.3	-60.0468	-102.104	-129.822
	643.9	-60.0488	-102.128	-129.77
	644.5	-60.1341	-102.261	-129.845
	645.1	-60.096	-102.249	-129.859
	645.8	-60.0721	-102.304	-129.822
	646.4	-60.0631	-102.368	-129.881
	647	-60.1257	-102.36	-129.85
	647.6	-60.0883	-102.32	-129.853
	648.2	-60.0999	-102.38	-129.801
	648.8	-60.1099	-102.442	-129.767
	649.4	-60.0855	-102.484	-129.712
	650	-60.0719	-102.392	-129.672
	650.6	-59.9625	-102.445	-129.576
	651.2	-59.962	-102.513	-129.582
	651.9	-59.9466	-102.559	-129.533
	652.5	-59.9179	-102.486	-129.472
	653.1	-59.933	-102.433	-129.389
	653.7	-59.8857	-102.432	-129.333
	654.3	-59.883	-102.469	-129.305
	654.9	-59.7928	-102.361	-129.169
	655.5	-59.7702	-102.338	-129.125
	656.1	-59.7378	-102.339	-128.993
	656.7	-59.7025	-102.332	-128.923
	657.3	-59.6524	-102.348	-128.792
	658	-59.6386	-102.319	-128.681
	658.6	-59.583	-102.234	-128.601
	659.2	-59.4997	-102.177	-128.514
	659.8	-59.4632	-102.189	-128.42
	660.4	-59.4461	-102.188	-128.224
	661	-59.3793	-102.133	-128.063
	661.6	-59.3495	-102.055	-127.875
	662.2	-59.2467	-101.933	-127.782
	662.8	-59.1739	-101.926	-127.678
	663.5	-59.1429	-101.865	-127.51
	664.1	-59.1288	-101.738	-127.452
	664.7	-59.1072	-101.692	-127.268
	665.3	-59.0501	-101.656	-127.098
	665.9	-58.9774	-101.59	-126.938
	666.5	-58.9245	-101.459	-126.736
	667.1	-58.8722	-101.361	-126.542
	667.7	-58.8882	-101.372	-126.408
	668.3	-58.7641	-101.269	-126.311
	668.9	-58.7236	-101.173	-126.088
	669.6	-58.6684	-101.051	-125.938
	670.2	-58.5524	-100.945	-125.704
	670.8	-58.5256	-100.792	-125.505
	671.4	-58.4516	-100.669	-125.389
	672	-58.3827	-100.513	-125.166
	672.6	-58.2819	-100.346	-124.957
	673.2	-58.2024	-100.255	-124.832
	673.8	-58.1326	-100.172	-124.606
	674.4	-58.091	-99.9681	-124.346
	675	-57.9845	-99.8766	-124.138
	675.7	-57.9389	-99.659	-123.97
	676.3	-57.8719	-99.5647	-123.725
	676.9	-57.7781	-99.3789	-123.49
	677.5	-57.6911	-99.2187	-123.284
	678.1	-57.681	-99.0257	-123.087
	678.7	-57.5572	-98.8336	-122.842
	679.3	-57.4666	-98.6869	-122.631
	679.9	-57.4039	-98.4617	-122.353
	680.5	-57.3205	-98.1911	-122.093
	681.2	-57.2804	-97.9684	-121.951
	681.8	-57.1768	-97.8594	-121.642
	682.4	-57.0795	-97.7109	-121.34
	683	-57.0597	-97.4966	-121.11
	683.6	-56.9349	-97.2311	-120.853
	684.2	-56.8762	-97.0281	-120.61
	684.8	-56.8312	-96.7803	-120.33
	685.4	-56.8244	-96.4871	-119.979
	686	-56.7903	-96.2421	-119.776
	686.6	-56.6423	-95.9998	-119.51
	687.3	-56.5159	-95.7926	-119.33
	687.9	-56.4888	-95.523	-119.034
	688.5	-56.3781	-95.2518	-118.665
	689.1	-56.345	-95.0819	-118.433
	689.7	-56.3066	-94.8257	-118.175
	690.3	-56.1862	-94.5101	-117.89
	690.9	-56.154	-94.289	-117.611
	691.5	-56.0742	-94.026	-117.292
	692.1	-56.0448	-93.7075	-116.956
	692.7	-55.8469	-93.4467	-116.658
	693.4	-55.8604	-93.1965	-116.392
	694	-55.8091	-92.8923	-116.101
	694.6	-55.6887	-92.6281	-115.809
	695.2	-55.5893	-92.349	-115.491
	695.8	-55.5375	-92.0525	-115.146
	696.4	-55.4679	-91.7595	-114.843
	697	-55.401	-91.4414	-114.488
	697.6	-55.3263	-91.154	-114.173
	698.2	-55.3209	-90.8666	-113.889
	698.9	-55.234	-90.6316	-113.569
	699.5	-55.1392	-90.3496	-113.276
	700.1	-55.0242	-90.0596	-112.944
	700.7	-54.9374	-89.7931	-112.542
	701.3	-54.8201	-89.5159	-112.271
	701.9	-54.711	-89.162	-111.979
	702.5	-54.6629	-88.8531	-111.714
	703.1	-54.5865	-88.5406	-111.337
	703.7	-54.4945	-88.2814	-111.044
	704.3	-54.4188	-87.98	-110.714
	705	-54.3115	-87.6166	-110.398
	705.6	-54.1894	-87.2806	-110.077
	706.2	-54.111	-87.0702	-109.736
	706.8	-54.0084	-86.8376	-109.427
	707.4	-53.8944	-86.4849	-109.127
	708	-53.7671	-86.2503	-108.797
	708.6	-53.6179	-85.9101	-108.455
	709.2	-53.5719	-85.6563	-108.133
	709.8	-53.5146	-85.3767	-107.787
	710.4	-53.3967	-84.9898	-107.349
	711.1	-53.3064	-84.6872	-107.027
	711.7	-53.1937	-84.3969	-106.754
	712.3	-53.1305	-84.0583	-106.393
	712.9	-52.9519	-83.7939	-106.082
	713.5	-52.8153	-83.5737	-105.751
	714.1	-52.7102	-83.2691	-105.468
	714.7	-52.6048	-82.9604	-105.081
	715.3	-52.4108	-82.6397	-104.68
	715.9	-52.3211	-82.3752	-104.331
	716.6	-52.1595	-82.1935	-104.136
	717.2	-52.0333	-81.8122	-103.673
	717.8	-51.8499	-81.4862	-103.329
	718.4	-51.6793	-81.2047	-102.994
	719	-51.5051	-80.8722	-102.653
	719.6	-51.4049	-80.5425	-102.271
	720.2	-51.1842	-80.2759	-101.875
	720.8	-51.0933	-80.0169	-101.554
	721.4	-50.8898	-79.7262	-101.163
	722	-50.741	-79.3949	-100.746
	722.7	-50.6167	-79.2804	-100.46
	723.3	-50.394	-79.0267	-100.089
	723.9	-50.1775	-78.7549	-99.722
	724.5	-49.9996	-78.4885	-99.4042
	725.1	-49.8794	-78.2361	-99.0798
	725.7	-49.6511	-77.986	-98.7407
	726.3	-49.4866	-77.6118	-98.3581
	726.9	-49.3266	-77.3163	-98.0552
	727.5	-49.1194	-77.0255	-97.7871
	728.1	-48.9412	-76.7593	-97.3824
	728.8	-48.7681	-76.4653	-96.9876
	729.4	-48.572	-76.1751	-96.6009
	730	-48.4064	-75.9489	-96.2237
	730.6	-48.1795	-75.6774	-95.9111
	731.2	-48.0182	-75.4318	-95.6223
	731.8	-47.79	-75.2385	-95.2213
	732.4	-47.5518	-74.9318	-94.8579
	733	-47.297	-74.7104	-94.469
	733.6	-47.1014	-74.4513	-94.1374
	734.3	-46.8849	-74.1941	-93.7927
	734.9	-46.6737	-73.9234	-93.4779
	735.5	-46.4381	-73.6455	-93.0625
	736.1	-46.1561	-73.3071	-92.696
	736.7	-45.9853	-73.0721	-92.3623
	737.3	-45.7809	-72.794	-91.9903
	737.9	-45.5679	-72.644	-91.5827
	738.5	-45.3555	-72.3961	-91.2596
	739.1	-45.0376	-72.0643	-90.8858
	739.7	-44.8169	-71.8288	-90.637
	740.4	-44.5326	-71.6004	-90.304
	741	-44.2909	-71.433	-89.9881
	741.6	-44.0227	-71.174	-89.6933
	742.2	-43.6992	-70.8579	-89.3238
	742.8	-43.3967	-70.5953	-89.0286
	743.4	-43.1782	-70.4915	-88.6611
	744	-42.8391	-70.1562	-88.2752
	744.6	-42.49	-69.908	-87.9254
	745.2	-42.3129	-69.6978	-87.5902
	745.8	-42.0576	-69.3116	-87.1831
	746.5	-41.7246	-69.0368	-86.7449
	747.1	-41.4933	-68.8215	-86.2656
	747.7	-41.1433	-68.5172	-85.9387
	748.3	-40.8619	-68.2381	-85.6051
	748.9	-40.4671	-67.99	-85.2613
	749.5	-40.1265	-67.791	-84.8441
	750.1	-39.7811	-67.5128	-84.4853
	750.7	-39.3939	-67.1799	-84.083
	751.3	-39.0345	-66.9353	-83.7725
	752	-38.6696	-66.6321	-83.4161
	752.6	-38.2719	-66.3494	-83.0246
	753.2	-37.8984	-66.0571	-82.6929
	753.8	-37.5128	-65.8065	-82.3031
	754.4	-37.2173	-65.4956	-81.9684
	755	-36.8863	-65.2868	-81.6119
	755.6	-36.5291	-65.0295	-81.2112
	756.2	-36.1758	-64.8251	-80.8652
	756.8	-35.8833	-64.6087	-80.5381
	757.4	-35.4153	-64.273	-80.1308
	758.1	-35.1523	-63.9398	-79.7898
	758.7	-34.8256	-63.6254	-79.4331
	759.3	-34.3887	-63.341	-79.0086
	759.9	-34.0439	-63.056	-78.659
	760.5	-33.7156	-62.742	-78.3277
	761.1	-33.327	-62.4438	-77.9471
	761.7	-33.0264	-62.2606	-77.6012
	762.3	-32.6081	-61.9527	-77.2472
	762.9	-32.3344	-61.7398	-76.8879
	763.5	-32.0097	-61.448	-76.4745
	764.2	-31.5983	-61.1643	-76.0892
	764.8	-31.2388	-60.9219	-75.7711
	765.4	-30.9266	-60.667	-75.3764
	766	-30.5663	-60.3247	-74.9364
	766.6	-30.1744	-59.9871	-74.5323
	767.2	-29.8772	-59.7198	-74.229
	767.8	-29.5425	-59.4374	-73.9116
	768.4	-29.2119	-59.2199	-73.5541
	769	-28.7884	-58.9345	-73.0986
	769.7	-28.5208	-58.6596	-72.7689
	770.3	-28.2419	-58.3977	-72.4196
	770.9	-27.8997	-58.1452	-72.0949
	771.5	-27.6105	-57.8968	-71.6842
	772.1	-27.272	-57.6004	-71.3108
	772.7	-26.9209	-57.2548	-70.9731
	773.3	-26.6229	-57.0337	-70.6599
	773.9	-26.2563	-56.6937	-70.2979
	774.5	-25.989	-56.3314	-69.9833
	775.1	-25.6739	-56.1136	-69.6077
	775.8	-25.3694	-55.7321	-69.2129
	776.4	-25.0235	-55.4704	-68.8453
	777	-24.7435	-55.2261	-68.5653
	777.6	-24.3601	-54.8958	-68.2004
	778.2	-24.022	-54.5842	-67.8165
	778.8	-23.8149	-54.3046	-67.4891
	779.4	-23.4817	-54.0268	-67.0637
	780	-23.1918	-53.712	-66.635
	780.6	-22.9407	-53.3906	-66.3217
	781.2	-22.6242	-53.0277	-65.9656
	781.9	-22.2991	-52.7213	-65.6904
	782.5	-21.9451	-52.3147	-65.2562
	783.1	-21.6792	-52.1159	-64.8664
	783.7	-21.3912	-51.8568	-64.5118
	784.3	-21.05	-51.4604	-64.1276
	784.9	-20.7873	-51.1033	-63.8297
	785.5	-20.5358	-50.77	-63.4222
	786.1	-20.3007	-50.4511	-63.0108
	786.7	-20.0162	-50.1815	-62.639
	787.4	-19.7628	-49.8293	-62.3122
	788	-19.4567	-49.599	-62.018
	788.6	-19.1734	-49.2211	-61.6478
	789.2	-18.8962	-48.871	-61.2114
	789.8	-18.604	-48.5603	-60.8303
	790.4	-18.3258	-48.2275	-60.5164
	791	-18.0661	-47.8617	-60.1363
	791.6	-17.8249	-47.5219	-59.781
	792.2	-17.4984	-47.3189	-59.4026
	792.8	-17.1897	-46.9741	-58.9683
	793.5	-16.904	-46.6688	-58.6225
	794.1	-16.6534	-46.3774	-58.2589
	794.7	-16.3991	-46.1159	-57.9047
	795.3	-16.1439	-45.7784	-57.5235
	795.9	-15.9498	-45.4376	-57.1109
	796.5	-15.6095	-45.1964	-56.7904
	797.1	-15.3653	-44.8844	-56.3566
	797.7	-15.0988	-44.4861	-55.9858
	798.3	-14.8391	-44.2714	-55.6717
	799	-14.5775	-43.9294	-55.289
	799.6	-14.2791	-43.5606	-54.8898
	800.2	-14.0259	-43.2657	-54.5147
	800.8	-13.8141	-42.967	-54.1302
	801.4	-13.5409	-42.6719	-53.7836
	802	-13.3003	-42.3782	-53.4805
	802.6	-13.06	-42.0722	-53.0789
	803.2	-12.8479	-41.8438	-52.7079
	803.8	-12.5672	-41.6159	-52.3407
	804.4	-12.2698	-41.2289	-51.8677
	805.1	-12.1318	-40.8941	-51.5291
	805.7	-11.9744	-40.5458	-51.1631
	806.3	-11.6776	-40.2288	-50.7576
	806.9	-11.3979	-39.972	-50.4272
	807.5	-11.1597	-39.6524	-50.1213
	808.1	-10.9229	-39.2252	-49.8138
	808.7	-10.7155	-38.9627	-49.5044
	809.3	-10.4212	-38.6451	-49.151
	809.9	-10.2051	-38.2757	-48.783
	810.5	-9.946	-38.0201	-48.4707
	811.2	-9.75962	-37.653	-47.9673
	811.8	-9.50437	-37.3653	-47.5567
	812.4	-9.27456	-37.0819	-47.2135
	813	-8.99909	-36.7156	-46.8711
	813.6	-8.76922	-36.3766	-46.5294
	814.2	-8.56694	-35.9888	-46.1709
	814.8	-8.32986	-35.6088	-45.7977
	815.4	-8.11219	-35.3494	-45.5579
	816	-7.8443	-35.0387	-45.2704
	816.7	-7.69207	-34.7495	-44.84
	817.3	-7.53931	-34.477	-44.4171
	817.9	-7.23985	-34.1818	-44.0177
	818.5	-7.01303	-33.8381	-43.6758
	819.1	-6.83856	-33.552	-43.2432
	819.7	-6.6728	-33.27	-42.8342
	820.3	-6.37568	-32.993	-42.512
	820.9	-6.12436	-32.5706	-42.1202
	821.5	-5.92101	-32.3107	-41.7737
	822.1	-5.78365	-31.9797	-41.4089
	822.8	-5.56198	-31.5782	-41.0414
	823.4	-5.27667	-31.2724	-40.7216
	824	-5.01981	-30.9124	-40.4257
	824.6	-4.72454	-30.6005	-40.0085
	825.2	-4.60322	-30.2702	-39.7225
	825.8	-4.37027	-29.9967	-39.4439
	826.4	-4.1564	-29.6528	-39.0961
	827	-3.97552	-29.4654	-38.7594
	827.6	-3.78145	-29.0709	-38.2484
	828.2	-3.56571	-28.7208	-37.9132
	828.9	-3.31751	-28.4312	-37.5468
	829.5	-3.08322	-28.0356	-37.2064
	830.1	-2.77707	-27.7464	-36.9089
	830.7	-2.67726	-27.4204	-36.5819
	831.3	-2.44053	-27.0399	-36.2556
	831.9	-2.22978	-26.7824	-35.9123
	832.5	-1.98104	-26.4827	-35.5731
	833.1	-1.86173	-26.1647	-35.2367
	833.7	-1.63187	-25.9002	-34.889
	834.4	-1.42221	-25.5447	-34.5576
	835	-1.22127	-25.2861	-34.1859
	835.6	-1.08764	-25.0049	-33.9017
	836.2	-0.8395	-24.692	-33.5372
	836.8	-0.62191	-24.3365	-33.1846
	837.4	-0.52153	-23.9352	-32.7856
	838	-0.29422	-23.6099	-32.4207
	838.6	-0.12773	-23.2728	-32.0374
	839.2	0.15699	-22.9751	-31.7509
	839.8	0.35776	-22.6273	-31.5052
	840.5	0.62366	-22.3661	-31.1063
	841.1	0.86348	-22.0205	-30.6896
	841.7	1.01598	-21.6853	-30.4197
	842.3	1.22831	-21.3959	-30.0562
	842.9	1.51641	-21.0489	-29.6942
	843.5	1.75801	-20.6816	-29.3243
	844.1	1.95239	-20.3472	-28.9642
	844.7	2.25994	-19.9497	-28.586
	845.3	2.42474	-19.6319	-28.1915
	845.9	2.59159	-19.3457	-27.8722
	846.6	2.79669	-19.0141	-27.5898
	847.2	2.94336	-18.689	-27.2224
	847.8	3.20384	-18.2982	-26.7532
	848.4	3.4436	-18.0056	-26.4171
	849	3.6081	-17.589	-26.1168
	849.6	3.8083	-17.2935	-25.6906
	850.2	4.02349	-16.922	-25.3122
	850.8	4.26662	-16.6694	-24.9775
	851.4	4.47116	-16.3109	-24.5274
	852.1	4.67426	-15.9757	-24.1406
	852.7	4.88125	-15.7395	-23.822
	853.3	5.08729	-15.4704	-23.4866
	853.9	5.31719	-15.1068	-23.1946
	854.5	5.51304	-14.7862	-22.7883
	855.1	5.68985	-14.4234	-22.411
	855.7	5.9054	-14.0718	-22.1226
	856.3	6.12553	-13.7063	-21.8028
	856.9	6.39741	-13.375	-21.3284
	857.5	6.60519	-13.0849	-21.0138
	858.2	6.79711	-12.7217	-20.6242
	858.8	7.02608	-12.4265	-20.25
	859.4	7.20781	-12.1416	-19.9286
	860	7.41136	-11.8535	-19.6221
	860.6	7.63034	-11.564	-19.2324
	861.2	7.91999	-11.1792	-18.774
	861.8	8.11696	-10.9234	-18.4276
	862.4	8.25708	-10.5781	-17.997
	863	8.46334	-10.217	-17.5909
	863.6	8.69058	-9.89277	-17.2387
	864.3	8.86832	-9.52043	-16.8867
	864.9	9.12042	-9.1317	-16.4872
	865.5	9.35155	-8.8213	-16.1393
	866.1	9.54476	-8.53785	-15.779
	866.7	9.73924	-8.18242	-15.3576
	867.3	10.0029	-7.85363	-15.0808
	867.9	10.2	-7.48759	-14.6777
	868.5	10.3766	-7.22494	-14.3128
	869.1	10.5923	-6.88532	-13.9988
	869.8	10.8357	-6.55515	-13.5653
	870.4	11.022	-6.22162	-13.1703
	871	11.2018	-5.90011	-12.8664
	871.6	11.4379	-5.61449	-12.4697
	872.2	11.6478	-5.36765	-12.123
	872.8	11.8514	-5.05718	-11.8188
	873.4	11.9914	-4.8371	-11.3913
	874	12.2481	-4.46183	-11.0364
	874.6	12.4998	-4.1314	-10.6749
	875.2	12.6861	-3.93805	-10.297
	875.9	12.8566	-3.64704	-9.96291
	876.5	13.1225	-3.33543	-9.50524
	877.1	13.3254	-3.06797	-9.11621
	877.7	13.5815	-2.82255	-8.73496
	878.3	13.7765	-2.49489	-8.35237
	878.9	13.9506	-2.20964	-8.00153
	879.5	14.1312	-1.89612	-7.75889
	880.1	14.3502	-1.66802	-7.45749
	880.7	14.5683	-1.3772	-7.12554
	881.3	14.7166	-1.09047	-6.75886
	882	14.8629	-0.81786	-6.40854
	882.6	15.0516	-0.44078	-5.95825
	883.2	15.299	-0.17553	-5.50599
	883.8	15.5213	0.10703	-5.09377
	884.4	15.6606	0.34753	-4.6536
	885	15.886	0.66231	-4.26402
	885.6	16.101	0.86428	-3.86958
	886.2	16.2486	1.10771	-3.55109
	886.8	16.4097	1.42883	-3.14006
	887.5	16.5773	1.7095	-2.74757
	888.1	16.7731	1.98218	-2.45761
	888.7	16.9847	2.25253	-2.17678
	889.3	17.1504	2.53297	-1.84327
	889.9	17.3171	2.79244	-1.37347
	890.5	17.4902	3.03465	-1.00918
	891.1	17.6514	3.28514	-0.63094
	891.7	17.9221	3.52783	-0.1744
	892.3	18.0907	3.77169	0.2028
	892.9	18.2599	3.94094	0.61894
	893.6	18.4294	4.16791	0.96782
	894.2	18.6268	4.37459	1.34976
	894.8	18.8849	4.64825	1.81603
	895.4	19.0213	4.90718	2.1855
	896	19.1306	5.09912	2.54154
	896.6	19.4183	5.38545	2.9248
	897.2	19.6094	5.5908	3.26981
	897.8	19.737	5.84527	3.66992
	898.4	19.8775	6.08198	4.08599
	899	20.0891	6.38272	4.40955
	899.7	20.2914	6.55726	4.8094
	900.3	20.544	6.78687	5.16302
	900.9	20.7097	7.00478	5.63673
	901.5	20.9815	7.23075	6.0492
	902.1	21.1829	7.51291	6.40376
	902.7	21.32	7.77613	6.81075
	903.3	21.5144	8.02645	7.19441
	903.9	21.7102	8.22314	7.53499
	904.5	21.8753	8.45732	7.89258
	905.2	22.0696	8.77551	8.32546
	905.8	22.3468	8.95636	8.72992
	906.4	22.5352	9.17757	9.12842
	907	22.7036	9.3579	9.54545
	907.6	22.8996	9.59625	9.86222
	908.2	23.1558	9.84112	10.3298
	908.8	23.3321	10.1337	10.6716
	909.4	23.5213	10.3614	11.0791
	910	23.7595	10.6351	11.4643
	910.6	23.9252	10.8895	11.7737
	911.3	24.1789	11.1109	12.1293
	911.9	24.3587	11.4238	12.5474
	912.5	24.5576	11.6971	12.9932
	913.1	24.7642	11.905	13.4172
	913.7	24.9294	12.1737	13.7186
	914.3	25.1577	12.4403	14.0661
	914.9	25.2643	12.6844	14.5422
	915.5	25.4426	12.9048	14.9387
	916.1	25.6551	13.1592	15.2991
	916.7	25.8695	13.4516	15.7233
	917.4	26.0887	13.6484	16.1642
	918	26.2978	13.901	16.6214
	918.6	26.4756	14.1282	17.0586
	919.2	26.6713	14.3694	17.4048
	919.8	26.7942	14.5963	17.7966
	920.4	26.9683	14.8522	18.2474
	921	27.1732	15.0963	18.6875
	921.6	27.4368	15.3292	19.2176
	922.2	27.6392	15.6541	19.6441
	922.9	27.8114	15.88	20.0955
	923.5	28.0516	16.1417	20.5867
	924.1	28.2824	16.411	21.0486
	924.7	28.5249	16.6445	21.5047
	925.3	28.7055	16.8456	22.0471
	925.9	28.8841	17.0753	22.4698
	926.5	29.1166	17.2708	22.9112
	927.1	29.3224	17.4993	23.3473
	927.7	29.4869	17.7341	23.8289
	928.3	29.7604	18.0179	24.3763
	929	29.9681	18.2922	24.8569
	929.6	30.1354	18.5792	25.3065
	930.2	30.369	18.8245	25.888
	930.8	30.5542	19.0226	26.4081
	931.4	30.7855	19.2939	26.8589
	932	30.9762	19.5088	27.3443
	932.6	31.1663	19.7565	27.8935
	933.2	31.4286	19.9337	28.3951
	933.8	31.6375	20.2273	28.8617
	934.4	31.8416	20.4315	29.3349
	935.1	32.0227	20.6867	29.835
	935.7	32.2537	20.9221	30.4073
	936.3	32.4548	21.1527	30.8611
	936.9	32.6573	21.4556	31.3784
	937.5	32.8323	21.634	31.8828
	938.1	33.0512	21.8437	32.4148
	938.7	33.1939	22.1309	32.8749
	939.3	33.3681	22.3972	33.3337
	939.9	33.5357	22.6749	33.7875
	940.6	33.7357	22.8977	34.1655
	941.2	33.9125	23.1439	34.6587
	941.8	34.1364	23.3906	35.0948
	942.4	34.3153	23.5878	35.4372
	943	34.4881	23.8542	35.8765
	943.6	34.662	24.1351	36.3231
	944.2	34.816	24.3604	36.6907
	944.8	34.9313	24.6287	37.0376
	945.4	35.1132	24.8317	37.4664
	946	35.2685	25.098	37.7995
	946.7	35.4764	25.4261	38.1927
	947.3	35.573	25.6579	38.3842
	947.9	35.7032	25.8778	38.6922
	948.5	35.946	26.1434	39.0624
	949.1	36.0003	26.3836	39.3406
	949.7	36.1605	26.6496	39.6048
	950.3	36.335	26.967	39.9497
	950.9	36.4283	27.2332	40.3094
	951.5	36.6003	27.4231	40.6097
	952.1	36.6988	27.7133	40.9213
	952.8	36.8376	27.9641	41.172
	953.4	37.0185	28.2324	41.5364
	954	37.1258	28.4785	41.7893
	954.6	37.2356	28.6594	41.9963
	955.2	37.3667	28.8996	42.2797
	955.8	37.4231	29.0512	42.535
	956.4	37.5631	29.3287	42.7288
	957	37.693	29.566	42.9246
	957.6	37.7902	29.8036	43.1197
	958.3	37.8973	30.0435	43.346
	958.9	38.0224	30.2345	43.5465
	959.5	38.1307	30.47	43.7276
	960.1	38.2091	30.73	43.9133
	960.7	38.3703	30.9541	44.0456
	961.3	38.479	31.1432	44.2396
	961.9	38.5968	31.3861	44.4571
	962.5	38.6991	31.6069	44.6127
	963.1	38.7298	31.8168	44.7072
	963.7	38.868	32.0569	44.9062
	964.4	38.944	32.2053	45.0348
	965	39.0482	32.4237	45.1382
	965.6	39.0797	32.6487	45.2859
	966.2	39.2091	32.86	45.3636
	966.8	39.2785	33.1724	45.4921
	967.4	39.3379	33.3663	45.565
	968	39.4516	33.5021	45.6834
	968.6	39.5376	33.7737	45.7673
	969.2	39.594	34.0115	45.8587
	969.8	39.6548	34.2466	45.9231
	970.5	39.7334	34.4556	46.0938
	971.1	39.8578	34.6132	46.1991
	971.7	39.8861	34.8338	46.274
	972.3	39.9045	35.0181	46.3654
	972.9	40.0318	35.1703	46.433
	973.5	40.0381	35.4383	46.5105
	974.1	40.1008	35.6598	46.6139
	974.7	40.1073	35.8674	46.625
	975.3	40.1042	36.0655	46.7204
	976	40.1696	36.26	46.7868
	976.6	40.2266	36.4816	46.8969
	977.2	40.1956	36.7088	46.9482
	977.8	40.2297	36.8979	46.9672
	978.4	40.2911	37.0506	47.0136
	979	40.3214	37.2407	47.083
	979.6	40.2957	37.4233	47.1586
	980.2	40.3008	37.6018	47.217
	980.8	40.2811	37.7833	47.2802
	981.4	40.272	38.0068	47.3101
	982.1	40.2398	38.1951	47.3591
	982.7	40.2955	38.3602	47.4079
	983.3	40.2766	38.4827	47.4021
	983.9	40.289	38.7408	47.5059
	984.5	40.2772	38.9696	47.5712
	985.1	40.2957	39.1671	47.5849
	985.7	40.2625	39.2951	47.6085
	986.3	40.275	39.4975	47.6229
	986.9	40.2385	39.6482	47.6521
	987.5	40.2783	39.8494	47.6943
	988.2	40.2762	40.0525	47.7731
	988.8	40.2573	40.2677	47.8191
	989.4	40.2655	40.5055	47.8813
	990	40.2251	40.6654	47.9076
	990.6	40.1799	40.8691	47.9171
	991.2	40.1548	41.0809	47.9212
	991.8	40.1486	41.1993	48.02
	992.4	40.0739	41.4057	48.0208
	993	40.1027	41.524	48.0261
	993.7	40.099	41.7827	48.1025
	994.3	40.0855	41.9	48.1866
	994.9	40.1098	42.1297	48.1584
	995.5	40.1053	42.2306	48.2145
	996.1	40.1574	42.368	48.2399
	996.7	40.1161	42.5376	48.3086
	997.3	40.096	42.7267	48.3867
	997.9	40.1034	42.9366	48.3985
	998.5	40.0474	43.1107	48.3594
	999.1	40.07	43.2818	48.3902
	999.8	40.0737	43.4214	48.4611
	1000.4	40.0601	43.66	48.4611
	1001	40.087	43.854	48.476
	1001.6	40.0988	43.9959	48.4681
	1002.2	40.0771	44.1528	48.5194
	1002.8	40.0864	44.3676	48.585
	1003.4	40.1002	44.5378	48.5906
	1004	40.1554	44.6784	48.6045
	1004.6	40.1207	44.8375	48.6852
	1005.2	40.1037	45.0152	48.6467
	1005.9	40.1242	45.2226	48.7433
	1006.5	40.0501	45.3486	48.701
	1007.1	40.0752	45.524	48.7506
	1007.7	40.0771	45.6268	48.7353
	1008.3	40.1147	45.7494	48.8163
	1008.9	40.1332	45.9965	48.8004
	1009.5	40.0547	46.1155	48.7711
	1010.1	40.0655	46.2731	48.7755
	1010.7	40.085	46.4291	48.7917
	1011.4	40.1136	46.5408	48.8204
	1012	40.1273	46.6916	48.8453
	1012.6	40.1328	46.7947	48.8321
	1013.2	40.1172	46.9314	48.8711
	1013.8	40.119	47.1007	48.8947
	1014.4	40.1216	47.2093	48.9134
	1015	40.1196	47.3586	48.9397
	1015.6	40.0738	47.5304	48.9836
	1016.2	40.0966	47.6002	49.0088
	1016.8	40.089	47.7478	48.9704
	1017.5	40.09	47.8359	49.0012
	1018.1	40.1389	47.9684	48.9748
	1018.7	40.1165	48.0409	49.0007
	1019.3	40.0676	48.143	49.0295
	1019.9	40	48.2199	49.0472
	1020.5	39.9748	48.3035	49.0868
	1021.1	40.0758	48.4422	49.1557
	1021.7	40.0274	48.5623	49.1266
	1022.3	40.0872	48.5976	49.1562
	1022.9	40.0908	48.6988	49.2019
	1023.6	40.1587	48.8295	49.205
	1024.2	40.0768	48.89	49.252
	1024.8	40.0416	48.9601	49.2538
	1025.4	40.0477	49.0504	49.3137
	1026	40.0449	49.057	49.3475
	1026.6	40.0673	49.1025	49.4099
	1027.2	40.0254	49.1421	49.4193
	1027.8	39.982	49.175	49.4199
	1028.4	39.9549	49.1581	49.4658
	1029.1	40.0276	49.2522	49.531
	1029.7	40.0183	49.2765	49.5823
	1030.3	40.0376	49.3195	49.6238
	1030.9	40.0646	49.367	49.6575
	1031.5	40.0166	49.3566	49.7308
	1032.1	40.0616	49.4331	49.7381
	1032.7	40.0613	49.4589	49.8183
	1033.3	40.0186	49.5014	49.8583
	1033.9	39.9638	49.4515	49.8116
	1034.5	40.0018	49.4379	49.9269
	1035.2	40.0453	49.489	49.9478
	1035.8	40.0365	49.4788	49.9576
	1036.4	40.0523	49.5095	49.9401
	1037	39.996	49.4762	50.0425
	1037.6	40.0342	49.5682	50.071
	1038.2	40.0308	49.6481	50.1034
	1038.8	40.0217	49.5999	50.0861
	1039.4	40.018	49.6069	50.097
	1040	40.0175	49.6354	50.0834
	1040.6	40.0457	49.5551	50.1781
	1041.3	40.0526	49.6093	50.1957
	1041.9	40.0497	49.5954	50.2209
	1042.5	39.9316	49.6253	50.2789
	1043.1	39.9012	49.6031	50.2842
	1043.7	39.9138	49.6159	50.316
	1044.3	39.9258	49.5786	50.398
	1044.9	39.9486	49.6239	50.4013
	1045.5	39.9405	49.6385	50.4416
	1046.1	40.0122	49.6322	50.4351
	1046.8	40.0385	49.6605	50.4282
	1047.4	39.9382	49.6731	50.4637
	1048	40.0744	49.6986	50.5017
	1048.6	40.0611	49.7467	50.5095
	1049.2	40.0618	49.7371	50.534
	1049.8	39.9641	49.6881	50.4966
	1050.4	39.9663	49.6872	50.5136
	1051	39.9913	49.7568	50.576
	1051.6	39.9568	49.6843	50.5339
	1052.2	39.8718	49.7029	50.5637
	1052.9	39.9141	49.6678	50.6183
	1053.5	39.9911	49.6899	50.6013
	1054.1	39.9656	49.6847	50.6515
	1054.7	39.8654	49.6622	50.6912
	1055.3	39.8957	49.7025	50.6737
	1055.9	39.8838	49.6385	50.6529
	1056.5	39.8696	49.6813	50.6752
	1057.1	39.8799	49.6769	50.7086
	1057.7	39.8539	49.6855	50.7035
	1058.3	39.7732	49.6573	50.6827
	1059	39.822	49.6408	50.714
	1059.6	39.7965	49.6546	50.74
	1060.2	39.77	49.6702	50.7512
	1060.8	39.7471	49.7126	50.7845
	1061.4	39.7507	49.6714	50.804
	1062	39.725	49.6945	50.8145
	1062.6	39.7106	49.7127	50.802
	1063.2	39.7159	49.7238	50.7648
	1063.8	39.695	49.6685	50.785
	1064.5	39.7053	49.7217	50.7877
	1065.1	39.7043	49.7462	50.7544
	1065.7	39.7102	49.6504	50.7315
	1066.3	39.6655	49.7163	50.723
	1066.9	39.6679	49.668	50.7345
	1067.5	39.6287	49.648	50.7162
	1068.1	39.621	49.6987	50.7185
	1068.7	39.5801	49.6787	50.7293
	1069.3	39.6298	49.6219	50.7562
	1069.9	39.677	49.6887	50.6904
	1070.6	39.6961	49.6421	50.7406
	1071.2	39.6355	49.5928	50.7511
	1071.8	39.6643	49.6502	50.7824
	1072.4	39.6011	49.6527	50.7317
	1073	39.5714	49.615	50.7358
	1073.6	39.5319	49.6014	50.7344
	1074.2	39.5722	49.6371	50.7592
	1074.8	39.5491	49.65	50.7334
	1075.4	39.5446	49.6268	50.7388
	1076	39.538	49.675	50.6678
	1076.7	39.4572	49.6392	50.6785
	1077.3	39.4706	49.6536	50.6808
	1077.9	39.5432	49.6522	50.6786
	1078.5	39.5016	49.6191	50.7102
	1079.1	39.4594	49.6507	50.7005
	1079.7	39.4989	49.645	50.7075
	1080.3	39.4944	49.6296	50.6747
	1080.9	39.5347	49.6452	50.6022
	1081.5	39.4913	49.6522	50.5571
	1082.2	39.4677	49.6589	50.5929
	1082.8	39.4059	49.6809	50.5525
	1083.4	39.3968	49.6558	50.5776
	1084	39.3772	49.6947	50.5255
	1084.6	39.3649	49.6846	50.5095
	1085.2	39.3245	49.663	50.5038
	1085.8	39.2642	49.6552	50.5798
	1086.4	39.2531	49.6238	50.5218
	1087	39.2445	49.647	50.52
	1087.6	39.2708	49.6569	50.5104
	1088.3	39.2274	49.6572	50.4811
	1088.9	39.2218	49.6686	50.5266
	1089.5	39.2995	49.5895	50.5028
	1090.1	39.2451	49.6336	50.476
	1090.7	39.2718	49.6678	50.4947
	1091.3	39.2062	49.6329	50.4546
	1091.9	39.2541	49.6	50.4744
	1092.5	39.1803	49.6431	50.4516
	1093.1	39.1826	49.6935	50.4453
	1093.8	39.1854	49.6489	50.47
	1094.4	39.2022	49.6298	50.4099
	1095	39.1365	49.5927	50.3746
	1095.6	39.1561	49.6246	50.4156
	1096.2	39.1505	49.5635	50.4313
	1096.8	39.1325	49.5333	50.4553
	1097.4	39.0707	49.5554	50.4134
	1098	39.0795	49.5527	50.3375
	1098.6	39.1101	49.5564	50.3443
	1099.2	39.0496	49.5152	50.34
	1099.9	39.0685	49.4691	50.2882
	1100.5	39.0788	49.4925	50.3148
	1101.1	39.0877	49.4621	50.3454
	1101.7	39.0757	49.4291	50.3046
	1102.3	39.0408	49.4229	50.3319
	1102.9	39.0991	49.4838	50.3068
	1103.5	39.0615	49.4969	50.2636
	1104.1	39.0443	49.4078	50.2748
	1104.7	39.0089	49.3598	50.2341
	1105.3	39.0097	49.4057	50.2438
	1106	39.0286	49.459	50.2501
	1106.6	38.9859	49.4512	50.2186
	1107.2	38.9829	49.4718	50.2108
	1107.8	39.039	49.4376	50.2866
	1108.4	38.9927	49.4185	50.2167
	1109	38.8816	49.468	50.1887
	1109.6	38.8354	49.4686	50.2461
	1110.2	38.7733	49.4656	50.2039
	1110.8	38.7316	49.4624	50.209
	1111.5	38.7904	49.4558	50.1438
	1112.1	38.8625	49.4605	50.1471
	1112.7	38.8371	49.4736	50.1388
	1113.3	38.8217	49.4894	50.1573
	1113.9	38.7613	49.4864	50.1515
	1114.5	38.7933	49.4729	50.1179
	1115.1	38.8104	49.518	50.1987
	1115.7	38.7687	49.5535	50.0909
	1116.3	38.7761	49.511	50.0886
	1116.9	38.7685	49.5347	50.0567
	1117.6	38.77	49.5456	50.0715
	1118.2	38.7012	49.5376	50.0168
	1118.8	38.6998	49.5114	50.0598
	1119.4	38.6288	49.5228	50.0283
	1120	38.5841	49.5073	50.0409
	1120.6	38.481	49.4959	49.9691
	1121.2	38.444	49.4511	49.9278
	1121.8	38.4757	49.4729	49.9897
	1122.4	38.5373	49.5247	49.9469
	1123	38.5381	49.4993	49.9209
	1123.7	38.544	49.3742	49.9236
	1124.3	38.4836	49.3427	49.9256
	1124.9	38.5002	49.3931	49.9203
	1125.5	38.5085	49.4108	49.8556
	1126.1	38.4321	49.4357	49.8226
	1126.7	38.4636	49.4627	49.8707
	1127.3	38.4491	49.4604	49.8754
	1127.9	38.4609	49.5113	49.8194
	1128.5	38.4006	49.4759	49.8646
	1129.2	38.3565	49.4358	49.8476
	1129.8	38.4038	49.4801	49.8657
	1130.4	38.3629	49.448	49.8096
	1131	38.4016	49.4204	49.8103
	1131.6	38.3763	49.4027	49.8372
	1132.2	38.3676	49.4017	49.8504
	1132.8	38.3173	49.4664	49.8951
	1133.4	38.278	49.4687	49.8479
	1134	38.2513	49.5512	49.8387
	1134.6	38.3016	49.596	49.8325
	1135.3	38.2343	49.4966	49.8205
	1135.9	38.2818	49.5188	49.813
	1136.5	38.2641	49.4332	49.7823
	1137.1	38.2583	49.4854	49.738
	1137.7	38.2274	49.4373	49.7508
	1138.3	38.2789	49.477	49.8111
	1138.9	38.1975	49.456	49.828
	1139.5	38.2428	49.486	49.7953
	1140.1	38.2227	49.4364	49.7604
	1140.7	38.271	49.4504	49.777
	1141.4	38.2182	49.4556	49.8017
	1142	38.1668	49.4992	49.7401
	1142.6	38.1693	49.4081	49.753
	1143.2	38.1215	49.482	49.7278
	1143.8	38.1144	49.4997	49.708
	1144.4	38.0769	49.4572	49.7258
	1145	38.0518	49.4354	49.7074
	1145.6	38.0448	49.4788	49.5977
	1146.2	38.1328	49.4737	49.623
	1146.9	38.0814	49.4729	49.6501
	1147.5	37.9882	49.4868	49.6931
	1148.1	37.9913	49.5104	49.6397
	1148.7	38.0109	49.4632	49.5986
	1149.3	37.9881	49.4429	49.6416
	1149.9	37.9034	49.4402	49.5903
	1150.5	37.8894	49.4537	49.555
	1151.1	37.9146	49.476	49.53
	1151.7	37.8888	49.5106	49.4998
	1152.3	37.9035	49.4504	49.5004
	1153	37.8199	49.4375	49.4362
	1153.6	37.8016	49.4507	49.4284
	1154.2	37.8005	49.3721	49.4893
	1154.8	37.7746	49.3523	49.47
	1155.4	37.7251	49.3025	49.4911
	1156	37.6908	49.2654	49.4301
	1156.6	37.74	49.3674	49.4477
	1157.2	37.7327	49.2968	49.4495
	1157.8	37.7707	49.2872	49.4585
	1158.4	37.7548	49.2798	49.4336
	1159.1	37.6359	49.3108	49.3965
	1159.7	37.6121	49.3144	49.4619
	1160.3	37.6122	49.3143	49.3489
	1160.9	37.571	49.2814	49.3674
	1161.5	37.4573	49.2572	49.3579
	1162.1	37.4855	49.2752	49.3094
	1162.7	37.588	49.2083	49.3487
	1163.3	37.6217	49.1957	49.2267
	1163.9	37.5865	49.2411	49.171
	1164.6	37.5847	49.1776	49.258
	1165.2	37.6576	49.1854	49.2126
	1165.8	37.612	49.1949	49.2578
	1166.4	37.5687	49.2272	49.2662
	1167	37.5602	49.2785	49.2547
	1167.6	37.5989	49.2155	49.2863
	1168.2	37.5752	49.2243	49.2231
	1168.8	37.528	49.1527	49.2223
	1169.4	37.5411	49.2427	49.2113
	1170	37.5635	49.2468	49.1918
	1170.7	37.5352	49.1889	49.1431
	1171.3	37.5207	49.1573	49.1595
	1171.9	37.4582	49.1904	49.1373
	1172.5	37.4574	49.1758	49.1549
	1173.1	37.4909	49.1869	49.1656
	1173.7	37.4652	49.1501	49.1078
	1174.3	37.4567	49.2142	49.1013
	1174.9	37.4635	49.1856	49.1168
	1175.5	37.5013	49.1686	49.0753
	1176.1	37.3961	49.1727	49.0891
	1176.8	37.4181	49.1298	49.026
	1177.4	37.4305	49.1151	48.9846
	1178	37.425	49.1228	48.9874
	1178.6	37.4164	49.0502	49.0132
	1179.2	37.3882	49.0015	48.9889
	1179.8	37.3345	48.9811	48.9394
	1180.4	37.2705	48.9541	48.971
	1181	37.2957	48.9197	48.9487
	1181.6	37.3076	48.9943	48.9274
	1182.3	37.3178	49.0057	48.9404
	1182.9	37.3236	49.0569	48.8959
	1183.5	37.2644	49.0565	48.9239
	1184.1	37.2391	49.0106	48.8962
	1184.7	37.2575	48.9663	48.9074
	1185.3	37.2634	48.9574	48.8937
	1185.9	37.2136	48.9768	48.8273
	1186.5	37.2357	48.8801	48.7995
	1187.1	37.1573	48.8759	48.8148
	1187.7	37.1205	48.8935	48.8088
	1188.4	37.0648	48.8886	48.7483
	1189	37.0821	48.9003	48.7252
	1189.6	37.0632	48.8816	48.732
	1190.2	37.0084	48.8703	48.727
	1190.8	36.9746	48.874	48.7636
	1191.4	36.8728	48.8938	48.7516
	1192	36.9501	48.9255	48.7273
	1192.6	36.906	48.9338	48.7519
	1193.2	36.9425	48.8903	48.7294
	1193.8	36.9174	48.8413	48.7254
	1194.5	36.9504	48.8311	48.7416
	1195.1	36.8848	48.8095	48.7015
	1195.7	36.8049	48.8319	48.6269
	1196.3	36.8196	48.7833	48.6357
	1196.9	36.8138	48.7732	48.6771
	1197.5	36.8421	48.7541	48.6132
	1198.1	36.8078	48.6791	48.5999
	1198.7	36.8384	48.7174	48.6254
	1199.3	36.7769	48.7603	48.6763
	1200	36.7633	48.7804	48.6266
	1200.6	36.7926	48.7349	48.5883
	1201.2	36.7086	48.8052	48.6307
	1201.8	36.7068	48.7366	48.667
	1202.4	36.6889	48.7557	48.6401
	1203	36.6445	48.7251	48.5931
	1203.6	36.6589	48.7033	48.5781
	1204.2	36.69	48.6797	48.569
	1204.8	36.697	48.6568	48.5998
	1205.4	36.6627	48.6957	48.5825
	1206.1	36.6181	48.7068	48.5814
	1206.7	36.6136	48.7153	48.5389
	1207.3	36.6003	48.6763	48.5346
	1207.9	36.6315	48.7423	48.556
	1208.5	36.6018	48.7046	48.4486
	1209.1	36.5857	48.7385	48.4859
	1209.7	36.5625	48.7004	48.4422
	1210.3	36.5447	48.7246	48.4559
	1210.9	36.5334	48.6608	48.4636
	1211.5	36.5365	48.6854	48.4261
	1212.2	36.4566	48.7281	48.4992
	1212.8	36.4494	48.7044	48.4814
	1213.4	36.4629	48.6462	48.4572
	1214	36.4519	48.6813	48.3906
	1214.6	36.4404	48.5691	48.3834
	1215.2	36.3629	48.5318	48.3768
	1215.8	36.3224	48.5986	48.3749
	1216.4	36.3157	48.632	48.3513
	1217	36.3548	48.638	48.3516
	1217.7	36.3131	48.6239	48.4113
	1218.3	36.2739	48.591	48.3525
	1218.9	36.2688	48.5934	48.3203
[truncated: 50 more rows]

## Sheet: Fig. 1f
Fig. 1e
Full I-V Curve	Voltage (V)	Current (nA)_480 nN	Current (nA)_600 nN	Current (nA)_720 nN
Full I-V Curve	0.0097	0.91663	0.95189	0.87288
	0.039	0.89839	0.92299	0.88016
	0.0781	0.89885	0.94762	1.03768
	0.1172	0.90507	0.85526	0.80306
	0.1562	0.96218	0.90009	0.90292
	0.1953	0.87552	0.83161	0.97451
	0.2344	0.84338	0.92568	0.92303
	0.2734	0.88755	0.88874	0.83461
	0.3125	0.96093	0.93093	0.82738
	0.3515	0.92405	0.92409	0.84847
	0.3906	0.86975	0.88322	0.87396
	0.4297	0.96122	0.93583	0.85848
	0.4687	0.92025	1.06253	0.88966
	0.5078	0.92004	0.95316	0.89728
	0.5469	0.97826	0.83302	0.93717
	0.5859	0.90977	0.96471	0.80865
	0.625	0.97086	0.86531	0.86398
	0.664	0.9223	0.85262	0.89279
	0.7031	1.00305	0.93781	0.88271
	0.7422	1.01462	0.91707	0.85418
	0.7812	0.91839	0.90477	0.95029
	0.8203	1.05252	0.93612	0.9302
	0.8594	0.94477	0.81355	0.91959
	0.8984	0.94962	0.95349	0.86731
	0.9375	0.99016	0.9652	0.88968
	0.9765	0.94207	0.9348	0.92009
	1.0156	0.97759	0.82889	0.92281
	1.0547	0.90916	0.88429	1.03443
	1.0937	0.95025	0.93882	0.85654
	1.1328	0.96122	0.82861	0.9066
	1.1719	0.90003	0.96637	0.86055
	1.2109	0.94945	0.96547	0.90965
	1.25	1.04187	0.87757	0.91054
	1.289	0.91773	0.85403	0.91127
	1.3281	0.95396	0.96973	0.94441
	1.3672	0.89213	0.97297	0.91008
	1.4062	0.99805	0.92291	0.93426
	1.4453	0.99636	0.95179	0.89295
	1.4844	0.87515	0.95063	0.8648
	1.5234	0.95995	0.96311	0.90157
	1.5625	0.96407	0.85821	0.84224
	1.6015	0.8775	0.92753	0.8622
	1.6406	0.94201	0.87973	0.91553
	1.6797	1.0411	0.92265	0.92578
	1.7187	1.07752	0.88297	0.88051
	1.7578	0.88784	0.92879	0.92211
	1.7969	0.9761	0.90606	0.97445
	1.8359	1.00928	0.88333	0.99144
	1.875	1.03838	0.85998	0.92622
	1.914	0.89719	0.92795	0.94052
	1.9531	0.84731	0.86139	0.94928
	1.9922	1.03988	0.90346	0.98612
	2.0312	1.04462	0.91374	0.88859
	2.0703	0.93111	0.94081	0.86213
	2.1094	0.92818	0.93394	0.9893
	2.1484	0.94723	0.98207	0.90633
	2.1875	0.93676	0.92889	0.87015
	2.2265	0.92916	0.95643	0.91477
	2.2656	0.92689	1.02806	1.06281
	2.3047	0.94146	0.86933	0.91153
	2.3437	0.98133	0.93983	0.91995
	2.3828	0.94605	1.01872	1.04406
	2.4219	0.97536	0.9294	1.02377
	2.4609	0.94916	1.03856	0.99708
	2.5	0.94641	0.97306	1.00759
	2.539	0.97613	0.87793	0.89732
	2.5781	0.96004	1.01241	0.94205
	2.6172	0.96437	0.99095	1.0618
	2.6562	0.94715	0.98422	1.01563
	2.6953	0.90596	0.94581	0.99603
	2.7344	0.90876	0.99765	0.97718
	2.7734	0.96095	0.95778	1.01493
	2.8125	0.96467	0.94302	1.00595
	2.8515	0.98586	0.99204	1.02974
	2.8906	0.86122	0.90923	1.00872
	2.9297	0.95859	0.94392	1.0046
	2.9687	0.90461	0.8829	0.89544
	3.0078	0.99477	0.9812	1.03297
	3.0469	1.02447	0.97779	0.8854
	3.0859	0.95141	1.07929	1.04161
	3.125	0.9702	1.03128	1.02965
	3.164	0.88162	0.93988	0.98593
	3.2031	0.91902	1.0206	1.16159
	3.2422	0.99012	0.94431	1.02232
	3.2812	1.00321	0.93959	1.03432
	3.3203	0.87664	0.93579	1.08508
	3.3594	1.047	1.03408	1.03239
	3.3984	1.00691	0.99998	1.04472
	3.4375	0.92174	1.06893	1.0103
	3.4765	0.99085	1.07054	1.05924
	3.5156	1.04023	0.98961	1.02306
	3.5547	1.03478	1.03216	1.04274
	3.5937	0.98669	1.06072	0.99288
	3.6328	1.01124	1.08648	1.08981
	3.6719	0.90898	1.11898	1.14119
	3.7109	0.96414	1.08002	1.22204
	3.75	0.90326	1.0382	1.17562
	3.789	0.97574	1.09866	1.07143
	3.8281	1.04416	1.10271	1.11223
	3.8672	0.91413	1.0355	1.1017
	3.9062	1.01249	1.05531	1.11671
	3.9453	0.98095	1.09004	1.11147
	3.9844	0.99234	1.13082	1.12413
	4.0234	0.96812	1.09024	1.0846
	4.0625	0.91251	1.14925	1.1168
	4.1015	0.96473	1.04701	1.18449
	4.1406	1.01015	1.06488	1.05374
	4.1797	0.97293	1.10229	1.14687
	4.2187	0.96333	1.09813	1.09589
	4.2578	0.9641	1.14709	1.10772
	4.2969	0.9865	1.07523	1.20628
	4.3359	1.0481	1.02302	1.199
	4.375	1.05213	1.13686	1.07084
	4.414	1.08591	1.19426	1.1249
	4.4531	0.97125	1.22126	1.14914
	4.4922	1.01574	1.12124	1.26287
	4.5312	0.9194	1.25033	1.21709
	4.5703	1.07244	1.33207	1.25171
	4.6094	1.06429	1.26522	1.15828
	4.6484	1.02599	1.32829	1.29421
	4.6875	0.93693	1.3749	1.19312
	4.7265	0.99953	1.3017	1.25552
	4.7656	1.05158	1.33063	1.2652
	4.8047	1.10133	1.27796	1.18438
	4.8437	1.04745	1.36396	1.28598
	4.8828	0.97451	1.34973	1.24584
	4.9219	1.08763	1.26769	1.24054
	4.9609	1.05267	1.23348	1.28098
	5	1.10067	1.37908	1.26633
	5.039	1.05355	1.29305	1.26473
	5.0781	1.06562	1.38377	1.31987
	5.1172	1.05284	1.27714	1.19495
	5.1562	0.99227	1.3766	1.28063
	5.1953	0.96488	1.32778	1.24431
	5.2344	0.98439	1.28088	1.3441
	5.2734	1.07292	1.29671	1.27039
	5.3125	1.12836	1.27978	1.33188
	5.3515	1.11506	1.3501	1.32336
	5.3906	0.96691	1.25721	1.42473
	5.4297	0.98364	1.29375	1.34495
	5.4687	1.15204	1.30358	1.45178
	5.5078	1.02033	1.3324	1.32831
	5.5469	1.08224	1.33101	1.26029
	5.5859	1.06295	1.30228	1.27469
	5.625	1.01185	1.35398	1.28928
	5.664	1.08532	1.37337	1.31121
	5.7031	1.13543	1.34458	1.31271
	5.7422	1.08233	1.30533	1.37172
	5.7812	1.05238	1.44929	1.42045
	5.8203	1.13418	1.29015	1.38425
	5.8594	1.02815	1.24339	1.32218
	5.8984	1.19327	1.3732	1.35195
	5.9375	0.95008	1.34989	1.45274
	5.9765	1.0188	1.30503	1.38102
	6.0156	1.15246	1.45913	1.32049
	6.0547	1.10442	1.35304	1.40542
	6.0937	1.06204	1.30096	1.4203
	6.1328	1.10396	1.36668	1.478
	6.1719	1.0092	1.50618	1.38104
	6.2109	1.09229	1.46053	1.37677
	6.25	1.10499	1.45369	1.48962
	6.289	1.05908	1.52916	1.56015
	6.3281	1.14735	1.36791	1.5546
	6.3672	1.18286	1.50604	1.48188
	6.4062	1.16539	1.45088	1.40968
	6.4453	1.12133	1.48286	1.5192
	6.4844	1.16886	1.50288	1.5671
	6.5234	1.11447	1.41757	1.43819
	6.5625	1.15298	1.4529	1.45742
	6.6015	1.18465	1.38078	1.5864
	6.6406	1.08217	1.48572	1.55728
	6.6797	1.17508	1.37911	1.57575
	6.7187	1.14002	1.41519	1.58165
	6.7578	1.14585	1.42297	1.59055
	6.7969	1.1399	1.56039	1.62223
	6.8359	1.20514	1.56039	1.63909
	6.875	1.18414	1.4895	1.65431
	6.914	1.1676	1.48413	1.64557
	6.9531	1.24844	1.60056	1.61546
	6.9922	1.25279	1.53064	1.57852
	7.0312	1.18181	1.47372	1.6877
	7.0703	1.19602	1.56626	1.66431
	7.1094	1.26933	1.58016	1.72981
	7.1484	1.17081	1.55454	1.58787
	7.1875	1.19509	1.62565	1.69911
	7.2265	1.31716	1.56324	1.67211
	7.2656	1.24999	1.56887	1.75456
	7.3047	1.28558	1.59917	1.72592
	7.3437	1.2348	1.57231	1.6928
	7.3828	1.23114	1.69919	1.79592
	7.4219	1.29211	1.75239	1.79337
	7.4609	1.3486	1.63022	1.75769
	7.5	1.21378	1.68668	1.80459
	7.539	1.2564	1.63922	1.85996
	7.5781	1.35877	1.65013	1.81153
	7.6172	1.33935	1.71469	1.89207
	7.6562	1.28305	1.69043	1.84512
	7.6953	1.39262	1.74189	1.84612
	7.7344	1.34211	1.7443	1.78092
	7.7734	1.35308	1.73633	1.82877
	7.8125	1.52377	1.73425	1.9102
	7.8515	1.45139	1.73959	1.90326
	7.8906	1.40725	1.80927	2.06402
	7.9297	1.49575	1.7903	2.02253
	7.9687	1.45482	1.78996	1.96049
	8.0078	1.42255	1.73472	2.05878
	8.0469	1.53723	1.73584	2.07398
	8.0859	1.48821	1.79325	2.25167
	8.125	1.47443	1.86291	2.13318
	8.164	1.48472	1.87453	2.24948
	8.2031	1.57622	1.92259	2.52191
	8.2422	1.58016	1.89988	2.5006
	8.2812	1.57255	1.99523	2.65366
	8.3203	1.57553	1.91563	2.73512
	8.3594	1.61534	1.94929	2.71638
	8.3984	1.54458	2.05061	2.83045
	8.4375	1.65942	2.05569	2.52809
	8.4765	1.58605	1.99515	2.55645
	8.5156	1.60579	2.04243	2.78501
	8.5547	1.68408	2.07407	2.9317
	8.5937	1.66172	2.16134	2.91357
	8.6328	1.68744	2.23348	3.21222
	8.6719	1.78745	2.20331	3.5967
	8.7109	1.66241	2.42701	3.50691
	8.75	1.65034	2.4037	3.1639
	8.789	1.70218	2.46138	2.97755
	8.8281	1.79489	2.42938	3.04844
	8.8672	1.80572	2.2826	3.05781
	8.9062	1.76575	2.45205	2.84084
	8.9453	1.86232	2.42489	3.12139
	8.9844	1.87029	2.41611	3.78991
	9.0234	1.88944	2.3163	4.20354
	9.0625	1.8881	2.52783	3.95876
	9.1015	1.95961	2.40763	3.06547
	9.1406	1.84999	2.50183	2.90171
	9.1797	1.96226	2.44399	3.01711
	9.2187	2.02386	2.54631	3.32565
	9.2578	1.99866	2.51161	3.24194
	9.2969	2.0164	2.59044	3.28449
	9.3359	1.99801	2.78868	3.56534
	9.375	1.94154	2.65878	3.85169
	9.414	2.01607	2.64183	3.7835
	9.4531	2.10306	2.62568	3.75951
	9.4922	2.06509	2.62666	3.74956
	9.5312	2.18302	2.78142	3.81034
	9.5703	2.17557	2.58366	3.95172
	9.6094	2.21513	2.67407	5.02389
	9.6484	2.17247	2.64565	4.03796
	9.6875	2.22337	2.68501	4.32711
	9.7265	2.19167	2.7271	4.83583
	9.7656	2.17679	2.76004	4.47716
	9.8047	2.22691	2.98249	4.16494
	9.8437	2.2767	3.03392	4.28862
	9.8828	2.28415	3.1007	4.39441
	9.9219	2.22705	3.22377	4.30294
	9.9609	2.26707	3.34866	4.54462
	9.9902	2.0567	3.50511	3.97636
	9.9609	1.67494	3.57275	4.05116
	9.9219	1.70797	3.3952	3.62128
	9.8828	1.73544	3.10377	5.13193
	9.8438	1.68651	2.6618	5.91822
	9.8047	1.74342	2.79519	5.71542
	9.7656	1.70677	2.96679	5.4989
	9.7266	1.73596	2.94149	4.86859
	9.6875	1.68053	2.95449	4.56398
	9.6485	1.63971	2.97682	4.77093
	9.6094	1.75907	2.94857	4.3846
	9.5704	1.69722	2.88055	3.93093
	9.5313	1.75089	2.89116	3.48286
	9.4922	1.81529	2.77732	3.06859
	9.4532	1.74162	2.71572	3.03473
	9.4141	1.67198	2.73689	2.74244
	9.3751	1.78266	2.72757	2.64266
	9.336	1.73319	2.76042	2.87083
	9.2969	1.67592	2.86207	2.7314
	9.2579	1.69441	2.81563	2.67681
	9.2188	1.75263	2.7571	2.65722
	9.1798	1.7104	2.72524	2.71889
	9.1407	1.76183	2.79294	2.64835
	9.1017	1.7168	2.80597	2.61342
	9.0626	1.70438	2.80813	2.70158
	9.0235	1.81241	2.83035	2.57492
	8.9845	1.74204	2.73064	2.52856
	8.9454	1.7507	2.71719	2.72068
	8.9064	1.64834	2.67137	2.619
	8.8673	1.77771	2.65044	2.51323
	8.8282	1.73657	2.69631	2.63342
	8.7892	1.74292	2.75741	2.56639
	8.7501	1.76304	2.79206	2.6269
	8.7111	1.7623	2.88634	2.55335
	8.672	1.7257	2.83126	2.69829
	8.633	1.62864	2.69067	2.7419
	8.5939	1.70044	2.64787	2.62437
	8.5548	1.69892	2.54533	2.46448
	8.5158	1.72103	2.65392	2.36994
	8.4767	1.69741	2.62812	2.34248
	8.4377	1.58675	2.59769	2.36963
	8.3986	1.7105	2.53041	2.42938
	8.3595	1.68193	2.55186	2.36508
	8.3205	1.59016	2.49289	2.28775
	8.2814	1.77037	2.51399	2.26169
	8.2424	1.6275	2.60458	2.24896
	8.2033	1.5754	2.53394	2.28212
	8.1643	1.55367	2.53	2.25367
	8.1252	1.61518	2.45534	2.28879
	8.0861	1.53797	2.43001	2.28294
	8.0471	1.5251	2.50253	2.25025
	8.008	1.63105	2.46883	2.18697
	7.969	1.61245	2.44734	2.18819
	7.9299	1.70816	2.44911	2.25022
	7.8908	1.66928	2.45565	2.23434
	7.8518	1.69519	2.48596	2.29181
	7.8127	1.57349	2.42491	2.24579
	7.7737	1.70017	2.38457	2.16867
	7.7346	1.56185	2.39349	2.16148
	7.6956	1.63662	2.41503	2.2286
	7.6565	1.60696	2.41597	2.17885
	7.6174	1.61614	2.43024	2.15699
	7.5784	1.57718	2.4134	2.17539
	7.5393	1.58352	2.4017	2.14152
	7.5003	1.55184	2.39376	2.06978
	7.4612	1.52527	2.36609	2.15115
	7.4221	1.52069	2.28084	2.11706
	7.3831	1.6285	2.31872	2.08764
	7.344	1.53561	2.32904	2.0437
	7.305	1.56745	2.3683	2.13292
	7.2659	1.52548	2.34105	2.12864
	7.2269	1.50676	2.34262	2.04726
	7.1878	1.49722	2.18179	2.07486
	7.1487	1.52702	2.24102	2.03621
	7.1097	1.49589	2.18977	2.07526
	7.0706	1.50942	2.19439	1.99989
	7.0316	1.48624	2.21466	2.02613
	6.9925	1.52444	2.16786	2.03709
	6.9535	1.48364	2.07559	2.0117
	6.9144	1.463	2.11066	1.99202
	6.8753	1.39093	2.0903	2.00048
	6.8363	1.437	2.06556	2.00664
	6.7972	1.43584	2.1138	2.00547
	6.7582	1.50048	2.15058	2.01327
	6.7191	1.35243	2.03254	1.98307
	6.68	1.47417	2.11461	1.98052
	6.641	1.35706	1.98087	1.91749
	6.6019	1.4278	2.0469	1.96562
	6.5629	1.42421	1.99738	1.832
	6.5238	1.40078	2.08699	1.87881
	6.4847	1.3526	2.05797	1.93243
	6.4457	1.36848	2.15388	1.84484
	6.4066	1.32691	2.06033	1.8561
	6.3676	1.33802	2.0559	1.8401
	6.3285	1.35448	2.0354	1.8827
	6.2895	1.30858	1.94279	1.86217
	6.2504	1.29052	1.94842	1.84613
	6.2113	1.27495	1.95207	1.7656
	6.1723	1.27121	1.84721	1.81426
	6.1332	1.21277	1.92819	1.69004
	6.0942	1.31424	1.95887	1.75383
	6.0551	1.27168	1.92923	1.63305
	6.0161	1.21347	1.91504	1.72998
	5.977	1.32345	1.95872	1.74988
	5.9379	1.27028	1.81573	1.68161
	5.8989	1.16714	1.84732	1.75815
	5.8598	1.17988	1.79766	1.63285
	5.8208	1.1756	1.78735	1.70651
	5.7817	1.21364	1.76027	1.6755
	5.7426	1.25242	1.77676	1.70185
	5.7036	1.14428	1.76233	1.62166
	5.6645	1.20715	1.74712	1.58235
	5.6255	1.1635	1.73088	1.64116
	5.5864	1.16467	1.69999	1.67773
	5.5474	1.14207	1.67403	1.62786
	5.5083	1.13736	1.59683	1.62425
	5.4692	1.19949	1.63113	1.6242
	5.4302	1.15223	1.61767	1.59045
	5.3911	1.13416	1.67036	1.60921
	5.3521	1.03319	1.55014	1.63402
	5.313	0.98501	1.60406	1.55598
	5.2739	1.13717	1.53048	1.62748
	5.2349	1.07034	1.50187	1.58861
	5.1958	0.96123	1.5653	1.48752
	5.1568	0.96973	1.52122	1.54522
	5.1177	0.98911	1.59764	1.49655
	5.0787	1.07068	1.55676	1.45723
	5.0396	0.9984	1.51057	1.42094
	5.0005	1.04648	1.53055	1.46075
	4.9615	0.98162	1.5532	1.52871
	4.9224	0.95333	1.4419	1.48148
	4.8834	0.968	1.48195	1.44831
	4.8443	0.99108	1.50098	1.43252
	4.8052	0.92522	1.52725	1.49571
	4.7662	0.99521	1.38975	1.30383
	4.7271	1.042	1.39737	1.41331
	4.6881	0.87758	1.44776	1.37949
	4.649	0.89373	1.36019	1.39958
	4.61	0.92089	1.35292	1.37003
	4.5709	0.9329	1.4153	1.33626
	4.5318	0.90406	1.267	1.44527
	4.4928	0.85421	1.32322	1.2388
	4.4537	0.89903	1.29564	1.26329
	4.4147	0.82388	1.33146	1.16326
	4.3756	0.96347	1.18363	1.286
	4.3365	0.9149	1.21057	1.28442
	4.2975	0.85983	1.15022	1.2692
	4.2584	0.80928	1.19144	1.23446
	4.2194	0.87024	1.13692	1.25785
	4.1803	0.80272	1.13492	1.20007
	4.1413	0.83256	1.15711	1.26124
	4.1022	0.70519	1.15115	1.27996
	4.0631	0.84214	1.14735	1.2377
	4.0241	0.8211	1.07421	1.19845
	3.985	0.83197	1.1496	1.13754
	3.946	0.71957	1.13327	1.15043
	3.9069	0.77306	1.05058	1.20017
	3.8678	0.70144	1.08302	1.16315
	3.8288	0.75967	1.0424	1.13934
	3.7897	0.73009	1.0551	1.16994
	3.7507	0.70652	1.00211	1.06254
	3.7116	0.7714	1.00236	0.98755
	3.6726	0.72302	0.97409	1.06804
	3.6335	0.74417	1.00286	1.00522
	3.5944	0.74755	0.92887	1.00076
	3.5554	0.74488	0.96167	1.02602
	3.5163	0.7042	1.00182	1.0122
	3.4773	0.79235	0.97071	0.91571
	3.4382	0.78474	0.95506	0.93066
	3.3991	0.70839	0.94047	0.97858
	3.3601	0.70128	0.82728	0.97341
	3.321	0.72103	0.96683	1.00759
	3.282	0.61356	0.84193	0.94919
	3.2429	0.70893	0.86814	0.95162
	3.2039	0.70278	0.79096	0.88601
	3.1648	0.73579	0.90393	0.89049
	3.1257	0.64043	0.77512	0.8168
	3.0867	0.67635	0.83923	0.88979
	3.0476	0.73261	0.73012	0.84105
	3.0086	0.63006	0.769	0.86718
	2.9695	0.62212	0.85781	0.84102
	2.9304	0.69164	0.8465	0.85291
	2.8914	0.6418	0.71434	0.85051
	2.8523	0.63264	0.76991	0.77255
	2.8133	0.68321	0.7804	0.8004
	2.7742	0.54148	0.70697	0.77152
	2.7352	0.55876	0.78881	0.76456
	2.6961	0.55631	0.69904	0.84608
	2.657	0.59978	0.73009	0.72091
	2.618	0.5984	0.69055	0.7935
	2.5789	0.56527	0.76429	0.67994
	2.5399	0.59619	0.71906	0.70307
	2.5008	0.60065	0.73903	0.71791
	2.4618	0.59186	0.73034	0.6592
	2.4227	0.50918	0.64137	0.67778
	2.3836	0.56048	0.6398	0.72649
	2.3446	0.54647	0.60392	0.62071
	2.3055	0.5447	0.59628	0.66508
	2.2665	0.55782	0.65074	0.62397
	2.2274	0.52315	0.62505	0.64476
	2.1883	0.52611	0.62422	0.70164
	2.1493	0.47233	0.55896	0.57391
	2.1102	0.53491	0.58819	0.6216
	2.0712	0.41841	0.57105	0.50668
	2.0321	0.50286	0.49555	0.60317
	1.9931	0.45277	0.45698	0.5955
	1.954	0.43598	0.59923	0.643
	1.9149	0.46943	0.60286	0.54735
	1.8759	0.42381	0.53368	0.54857
	1.8368	0.49539	0.48312	0.4796
	1.7978	0.46495	0.42618	0.51046
	1.7587	0.40569	0.51093	0.48001
	1.7196	0.42375	0.50069	0.46499
	1.6806	0.47196	0.51142	0.4488
	1.6415	0.41698	0.44097	0.4179
	1.6025	0.34564	0.3881	0.4147
	1.5634	0.3636	0.40028	0.37304
	1.5243	0.42124	0.43094	0.37816
	1.4853	0.42564	0.42715	0.38456
	1.4462	0.31953	0.42498	0.45688
	1.4072	0.37363	0.3563	0.44255
	1.3681	0.40866	0.3855	0.44067
	1.3291	0.33747	0.33855	0.40303
	1.29	0.44458	0.31403	0.38669
	1.2509	0.3662	0.32056	0.39488
	1.2119	0.38194	0.29351	0.38606
	1.1728	0.34657	0.28774	0.34847
	1.1338	0.31238	0.28748	0.24696
	1.0947	0.40962	0.30076	0.27242
	1.0557	0.37266	0.37748	0.39033
	1.0166	0.35216	0.27238	0.23196
	0.9775	0.34383	0.29725	0.28048
	0.9385	0.26171	0.31218	0.34225
	0.8994	0.33217	0.30389	0.2705
	0.8604	0.31819	0.2659	0.23647
	0.8213	0.36562	0.30438	0.2176
	0.7822	0.30591	0.23236	0.15903
	0.7432	0.31032	0.31555	0.33111
	0.7041	0.34382	0.28715	0.28693
	0.6651	0.35394	0.23245	0.21947
	0.626	0.34271	0.26644	0.18621
	0.587	0.28234	0.28019	0.2794
	0.5479	0.33332	0.21721	0.2419
	0.5088	0.31137	0.21371	0.23688
	0.4698	0.30559	0.33203	0.25601
	0.4307	0.3391	0.26822	0.28445
	0.3917	0.30769	0.26069	0.2351
	0.3526	0.28657	0.21679	0.28213
	0.3135	0.28414	0.20841	0.22986
	0.2745	0.33297	0.28231	0.25243
	0.2354	0.35882	0.23991	0.289
	0.1964	0.37819	0.24842	0.18368
	0.1573	0.29884	0.19616	0.24229
	0.1183	0.34449	0.29176	0.25974
	0.0792	0.35141	0.1146	0.20816
	0.0401	0.31121	0.26412	0.18745
	0.0011	0.28213	0.21393	0.24227
	-0.038	0.22641	0.24582	0.27843
	-0.077	0.24588	0.24913	0.26301
	-0.1161	0.32012	0.21054	0.22419
	-0.1551	0.33002	0.21295	0.20419
	-0.1942	0.31742	0.23769	0.19578
	-0.2333	0.28611	0.14154	0.24506
	-0.2723	0.24608	0.22228	0.22097
	-0.3114	0.33992	0.26547	0.24709
	-0.3504	0.24969	0.30716	0.21895
	-0.3895	0.22815	0.24602	0.24808
	-0.4286	0.30355	0.18387	0.25793
	-0.4676	0.24957	0.14597	0.2251
	-0.5067	0.26467	0.23899	0.21154
	-0.5457	0.26286	0.13799	0.15354
	-0.5848	0.29535	0.25041	0.18232
	-0.6239	0.22702	0.32371	0.10557
	-0.6629	0.34091	0.21584	0.19537
	-0.702	0.27078	0.23129	0.21112
	-0.741	0.29771	0.24086	0.09739
	-0.7801	0.29166	0.20513	0.1838
	-0.8191	0.3301	0.11053	0.13065
	-0.8582	0.1719	0.1939	0.14584
	-0.8973	0.21908	0.21419	0.18681
	-0.9363	0.22552	0.18206	0.17384
	-0.9754	0.26182	0.25351	0.25956
	-1.0144	0.31025	0.17669	0.17886
	-1.0535	0.25364	0.19602	0.17795
	-1.0926	0.16271	0.21144	0.17077
	-1.1316	0.11783	0.18328	0.2135
	-1.1707	0.26033	0.22584	0.20746
	-1.2097	0.19915	0.15842	0.21392
	-1.2488	0.31963	0.18178	0.21888
	-1.2878	0.21478	0.16199	0.15251
	-1.3269	0.21851	0.21484	0.10606
	-1.366	0.2495	0.17628	0.17024
	-1.405	0.19048	0.17519	0.19327
	-1.4441	0.18701	0.20583	0.09111
	-1.4831	0.24859	0.19614	0.12786
	-1.5222	0.36771	0.21504	0.15046
	-1.5612	0.22971	0.22454	0.18943
	-1.6003	0.32907	0.19915	0.09161
	-1.6394	0.24384	0.14179	0.18667
	-1.6784	0.27607	0.21127	0.20141
	-1.7175	0.23066	0.16569	0.17501
	-1.7565	0.24962	0.18558	0.10111
	-1.7956	0.20543	0.09809	0.09346
	-1.8347	0.25402	0.14234	0.18723
	-1.8737	0.25832	0.06131	0.17149
	-1.9128	0.23611	0.11296	0.12452
	-1.9518	0.20071	0.13029	0.15557
	-1.9909	0.17259	0.16937	0.12553
	-2.0299	0.22953	0.17166	0.10358
	-2.069	0.21603	0.11373	0.0993
	-2.1081	0.23742	0.18548	0.19249
	-2.1471	0.28652	0.1567	0.13343
	-2.1862	0.25131	0.13766	0.10715
	-2.2252	0.16784	0.10447	0.05012
	-2.2643	0.15641	0.18972	0.06677
	-2.3034	0.18879	0.19797	0.06815
	-2.3424	0.21994	0.12707	0.10403
	-2.3815	0.25951	0.11687	0.14917
	-2.4205	0.21545	0.17331	0.09051
	-2.4596	0.21333	0.10267	0.11662
	-2.4986	0.24827	0.09074	0.18849
	-2.5377	0.22147	0.12367	0.06957
	-2.5768	0.20425	0.24146	0.09666
	-2.6158	0.19691	0.0747	0.12183
	-2.6549	0.19806	0.19766	0.0548
	-2.6939	0.28999	0.10143	0.08232
	-2.733	0.23597	0.11873	0.04419
	-2.7721	0.19867	0.11242	0.05552
	-2.8111	0.2172	0.10234	0.03164
	-2.8502	0.13317	0.01002	0.05192
	-2.8892	0.25297	0.08431	0.14972
	-2.9283	0.15954	0.13063	0.10918
	-2.9673	0.2046	0.1609	0.06125
	-3.0064	0.11147	0.0866	0.02401
	-3.0455	0.15166	0.05525	0.01678
	-3.0845	0.24044	0.07712	0.08313
	-3.1236	0.19866	0.11446	0.04214
	-3.1626	0.22923	0.03896	0.06421
	-3.2017	0.15496	0.00152	0.01201
	-3.2408	0.16387	0.13044	0.0875
	-3.2798	0.17879	0.1009	0.02697
	-3.3189	0.17533	0.12879	0.04765
	-3.3579	0.12713	0.06403	0.07869
	-3.397	0.20277	0.08609	0.04907
	-3.436	0.19884	0.04688	0.15424
	-3.4751	0.16041	0.04491	0.01604
	-3.5142	0.22885	0.10226	0.03401
	-3.5532	0.20314	0.04004	0.04636
	-3.5923	0.16435	0.15723	0.04667
	-3.6313	0.21985	0.05761	0.03205
	-3.6704	0.16093	0.07431	0.01208
	-3.7095	0.20415	0.04492	0.08922
	-3.7485	0.19425	0.05591	0.2065
	-3.7876	0.18077	0.08622	0.00546
	-3.8266	0.09397	0.11927	0.01115
	-3.8657	0.17912	0.09159	0.07911
	-3.9047	0.1229	0.03705	0.15339
	-3.9438	0.18043	0.049	0.03529
	-3.9829	0.18481	0.08962	0.02932
	-4.0219	0.08513	0.01273	0.05973
	-4.061	0.19276	0.06474	0.03923
	-4.1	0.18929	0.1122	0.01462
	-4.1391	0.12135	0.09885	0.03132
	-4.1782	0.1361	0.03485	-0.03631
	-4.2172	0.14669	0.02893	0.06691
	-4.2563	0.06528	0.01666	-0.02584
	-4.2953	0.15175	0.09728	0.01679
	-4.3344	0.13642	0.00118	0.00523
	-4.3734	0.17653	0.0778	-0.10893
	-4.4125	0.20088	0.01249	0.01351
	-4.4516	0.16838	-0.08518	0.06777
	-4.4906	0.15949	0.04702	0.02927
	-4.5297	0.14897	0.01475	-0.00966
	-4.5687	0.14798	-0.02464	-0.01513
	-4.6078	0.08739	0.05354	0.02384
	-4.6468	0.07576	0.03976	-0.02195
	-4.6859	0.11712	-0.00446	-0.06626
	-4.725	0.11143	-0.00978	-0.05259
	-4.764	0.07775	0.07897	-0.0007
	-4.8031	0.06602	0.07948	0.07982
	-4.8421	0.12657	0.03227	0.03841
	-4.8812	0.08902	0.06887	0.03224
	-4.9203	0.10491	0.01708	0.03012
	-4.9593	0.16802	0.01857	-0.05796
	-4.9984	0.02615	0.04013	-0.03718
	-5.0374	0.03748	0.02055	-0.09053
	-5.0765	0.08253	-0.06387	-0.01693
	-5.1155	0.15002	0.07786	-0.07298
	-5.1546	0.12356	-0.08654	-0.09938
	-5.1937	0.09507	-0.07006	-0.08889
	-5.2327	0.09911	-0.00308	-0.04037
	-5.2718	0.1126	-0.02856	-0.03538
	-5.3108	0.07799	-0.10535	-0.08337
	-5.3499	0.07483	0.04191	-0.07969
	-5.389	-0.01431	-0.0829	0.00284
	-5.428	0.06665	-0.07825	-0.12793
	-5.4671	0.0575	-0.06962	-0.0562
	-5.5061	0.01525	-0.15262	-0.08834
	-5.5452	0.05575	-0.00789	-0.13205
	-5.5843	0.0446	-0.07631	-0.10317
	-5.6233	0.08114	-0.04498	-0.09447
	-5.6624	0.03771	-0.05205	-0.02997
	-5.7014	0.0233	-0.06969	-0.07501
	-5.7405	0.05589	0.00612	-0.06148
	-5.7795	0.03682	0.0041	-0.01711
	-5.8186	0.03889	-0.04829	-0.03038
	-5.8577	0.00929	-0.13734	-0.1285
	-5.8967	0.09774	-0.0105	-0.17109
	-5.9358	0.04975	-0.09315	-0.05133
	-5.9748	-0.01191	-0.12763	-0.14367
	-6.0139	0.09152	-0.17253	-0.10227
	-6.0529	-0.0295	-0.14782	-0.08151
	-6.092	0.044	-0.16384	-0.13431
	-6.1311	0.01689	-0.07421	-0.02942
	-6.1701	0.04339	-0.07027	-0.21476
	-6.2092	-0.02985	-0.18472	-0.40183
	-6.2482	-0.0172	-0.13645	-0.41987
	-6.2873	-0.00282	-0.13202	-0.52887
	-6.3264	-0.06249	-0.11234	-0.49814
	-6.3654	0.03622	-0.21502	-0.40655
	-6.4045	-0.00325	-0.21956	-0.49979
	-6.4435	0.09111	-0.14088	-0.48195
	-6.4826	0.0231	-0.09505	-0.42696
	-6.5216	0.01655	-0.20441	-0.34329
	-6.5607	0.03468	-0.14444	-0.26081
	-6.5998	0.03414	-0.14105	-0.37159
	-6.6388	0.04283	-0.17424	-0.41417
	-6.6779	-0.03592	-0.13045	-0.41645
	-6.7169	0.02397	-0.1854	-0.50875
	-6.756	0.06663	-0.2266	-0.40557
	-6.7951	-0.04812	-0.16004	-0.39179
	-6.8341	-0.00534	-0.15162	-0.28479
	-6.8732	0.00542	-0.18433	-0.32835
	-6.9122	0.03822	-0.1198	-0.35415
	-6.9513	-0.02497	-0.15468	-0.28334
	-6.9903	0.01216	-0.25213	-0.2768
	-7.0294	0.00714	-0.23604	-0.32446
	-7.0685	-0.08566	-0.29369	-0.36061
	-7.1075	0.00735	-0.10105	-0.31614
	-7.1466	-0.01496	-0.18791	-0.39943
	-7.1856	-0.03695	-0.23951	-0.42422
	-7.2247	-0.0564	-0.2433	-0.37711
	-7.2638	-0.0658	-0.29569	-0.50375
	-7.3028	-0.10169	-0.19696	-0.29889
	-7.3419	-0.01417	-0.17678	-0.35478
	-7.3809	-0.01371	-0.29039	-0.41962
	-7.42	-0.04376	-0.22018	-0.54144
	-7.459	-0.15823	-0.27088	-0.62365
	-7.4981	-0.11627	-0.21511	-0.66816
	-7.5372	-0.02608	-0.25914	-0.71596
	-7.5762	-0.09478	-0.22229	-0.65424
	-7.6153	-0.13933	-0.2808	-0.65339
	-7.6543	-0.19953	-0.18797	-0.85242
	-7.6934	-0.08259	-0.29831	-0.65701
	-7.7325	-0.11524	-0.26483	-0.90503
	-7.7715	-0.08544	-0.30233	-0.99166
	-7.8106	-0.21607	-0.36422	-0.87076
	-7.8496	-0.11419	-0.35961	-0.83497
	-7.8887	-0.15152	-0.29269	-1.1132
	-7.9277	-0.16273	-0.30599	-1.16824
	-7.9668	-0.09592	-0.29033	-1.19564
	-8.0059	-0.17981	-0.31219	-1.2264
	-8.0449	-0.199	-0.29472	-1.2342
	-8.084	-0.14048	-0.39098	-1.18296
	-8.123	-0.1179	-0.3523	-1.0908
	-8.1621	-0.23922	-0.33183	-1.06034
	-8.2012	-0.16031	-0.42058	-1.01351
	-8.2402	-0.20092	-0.43007	-1.0141
	-8.2793	-0.16215	-0.42371	-1.01177
	-8.3183	-0.1725	-0.49887	-0.90177
	-8.3574	-0.46916	-0.47006	-0.96601
	-8.3964	-0.8761	-0.4935	-0.73376
	-8.4355	-1.06776	-0.44188	-0.72481
	-8.4746	-1.28066	-0.45727	-0.71565
	-8.5136	-1.36897	-0.4726	-0.77967
	-8.5527	-1.48398	-0.48521	-0.64722
	-8.5917	-1.50381	-0.48812	-0.61943
	-8.6308	-1.73838	-0.46802	-0.72807
	-8.6698	-1.97259	-0.51591	-0.75874
	-8.7089	-1.83354	-0.53168	-0.73686
	-8.748	-1.64159	-0.56262	-0.66587
	-8.787	-1.32944	-0.60229	-0.74428
	-8.8261	-0.8413	-0.51316	-0.77773
	-8.8651	-0.38793	-0.45889	-0.63631
	-8.9042	-0.4278	-0.49609	-0.76799
	-8.9433	-0.70179	-0.50589	-0.77152
	-8.9823	-0.84328	-0.45441	-0.76851
	-9.0214	-1.76959	-0.39785	-0.7852
	-9.0604	-2.1604	-0.34305	-1.26248
	-9.0995	-2.22294	-0.34058	-0.82128
	-9.1386	-2.30348	-0.35539	-0.78924
	-9.1776	-2.12548	-0.37582	-0.6095
	-9.2167	-2.31581	-0.43118	-0.48693
	-9.2557	-2.59861	-0.33521	-0.51258
	-9.2948	-3.17262	-0.34645	-0.54836
	-9.3338	-3.3329	-0.30792	-0.51734
	-9.3729	-3.42628	-0.34598	-0.46012
	-9.412	-3.3125	-0.3743	-0.57673
	-9.451	-3.25859	-0.34251	-0.4562
	-9.4901	-3.53645	-0.3413	-0.59897
	-9.5291	-3.88566	-0.26627	-0.95986
	-9.5682	-3.92819	-0.30714	-0.96618
	-9.6072	-3.92856	-0.29467	-1.48575
	-9.6463	-4.28816	-0.2816	-1.58902
	-9.6854	-4.50242	-0.23197	-1.60303
	-9.7244	-4.49835	-0.31987	-2.18969
	-9.7635	-4.96926	-0.25656	-2.62713
	-9.8025	-4.94043	-0.2412	-3.18988
	-9.8416	-5.07464	-0.22776	-3.93837
	-9.8807	-4.85724	-0.34067	-4.00568
	-9.9197	-4.57259	-0.54895	-5.03421
	-9.9588	-5.38263	-0.69843	-5.93771
	-9.9881	-4.55953	-1.11409	-5.44935
	-9.9588	-4.45815	-1.41227	-4.04235
	-9.9198	-5.13763	-1.87552	-4.29788
	-9.8807	-5.14704	-2.41291	-4.09278
	-9.8417	-4.96231	-2.7333	-4.89955
	-9.8026	-5.07611	-3.39893	-4.4665
	-9.7635	-5.44413	-3.79693	-4.31345
	-9.7245	-5.39936	-4.07524	-5.4317
	-9.6854	-5.70847	-4.34899	-5.73253
	-9.6464	-5.60538	-3.70208	-5.49413
	-9.6073	-4.85244	-3.79946	-5.55094
	-9.5683	-4.81289	-3.52113	-5.7157
	-9.5292	-5.25606	-3.5893	-6.12813
	-9.4902	-5.91419	-4.23166	-6.23405
	-9.4511	-5.05523	-5.14544	-6.97247
	-9.4121	-5.02353	-5.61511	-7.11926
	-9.373	-4.76365	-6.0391	-7.16223
	-9.334	-4.67611	-6.20749	-7.69969
	-9.2949	-4.75241	-6.12156	-6.61145
	-9.2558	-4.33173	-5.69098	-6.62683
	-9.2168	-4.82751	-5.97815	-7.33843
	-9.1777	-5.24569	-6.23591	-7.5558
	-9.1387	-5.51748	-6.47987	-8.38254
	-9.0996	-5.34597	-6.74045	-8.51191
	-9.0606	-5.05558	-6.70513	-8.58333
	-9.0215	-4.56467	-5.97449	-8.07011
	-8.9825	-5.19135	-5.70128	-7.07988
	-8.9434	-4.5619	-4.78484	-6.8542
	-8.9044	-4.92654	-4.18643	-7.79273
	-8.8653	-4.7668	-4.95712	-8.52308
	-8.8263	-4.73176	-4.34804	-8.08758
	-8.7872	-5.80412	-4.26824	-8.33441
	-8.7481	-5.37113	-4.62428	-8.83585
	-8.7091	-5.01685	-4.23451	-8.28644
	-8.67	-5.04861	-3.92269	-8.21049
	-8.631	-4.9931	-3.97204	-8.35335
	-8.5919	-5.67	-3.72923	-8.68272
	-8.5529	-6.03108	-3.63849	-8.64429
	-8.5138	-5.3886	-4.01891	-7.24214
	-8.4748	-5.34474	-4.13408	-6.4312
	-8.4357	-4.79818	-4.93919	-7.12694
	-8.3967	-4.79608	-4.79378	-7.23755
	-8.3576	-4.87123	-5.03257	-7.56645
	-8.3186	-5.12203	-5.55971	-7.42966
	-8.2795	-5.31101	-5.05665	-6.82647
	-8.2404	-5.0215	-4.91408	-7.24862
	-8.2014	-4.42373	-4.90179	-5.45839
	-8.1623	-5.20175	-5.13972	-5.65227
	-8.1233	-5.37863	-4.94389	-5.9145
	-8.0842	-4.91447	-4.7475	-6.54662
	-8.0452	-4.95912	-4.56873	-5.57064
	-8.0061	-4.81972	-4.53247	-6.17949
	-7.9671	-4.80787	-5.08442	-5.63882
	-7.928	-4.7446	-5.08834	-5.3827
	-7.889	-4.37081	-4.85778	-5.26761
	-7.8499	-4.68895	-4.39454	-5.40804
	-7.8108	-4.32019	-4.27544	-5.48117
	-7.7718	-4.33792	-4.04077	-5.25342
	-7.7327	-4.85981	-4.24456	-4.15708
	-7.6937	-5.4804	-4.42583	-4.46526
	-7.6546	-4.56161	-3.95004	-4.268
	-7.6156	-3.92454	-4.25642	-4.39777
	-7.5765	-4.58278	-4.50747	-5.07413
	-7.5375	-4.5401	-4.24531	-5.55472
	-7.4984	-4.47779	-4.10788	-5.11797
	-7.4594	-4.48542	-3.48868	-4.55352
	-7.4203	-4.52344	-3.20526	-4.35741
	-7.3813	-4.04164	-2.83191	-5.17839
	-7.3422	-3.32993	-2.70379	-4.77893
	-7.3031	-3.52664	-2.648	-4.04838
	-7.2641	-3.91478	-2.6753	-3.71087
	-7.225	-3.85135	-2.91115	-3.83156
	-7.186	-3.93959	-3.02803	-4.04772
	-7.1469	-4.08432	-2.74433	-4.20964
	-7.1079	-4.28353	-2.68491	-3.5277
	-7.0688	-3.97578	-2.56714	-3.81292
	-7.0298	-3.86408	-2.50751	-3.36533
	-6.9907	-4.13728	-2.09859	-2.81702
	-6.9517	-4.16243	-1.88487	-2.77682
	-6.9126	-4.02691	-1.75109	-3.24872
	-6.8736	-3.86261	-1.75235	-3.70619
	-6.8345	-3.50306	-1.91659	-3.23934
	-6.7954	-3.28411	-1.75415	-2.85066
	-6.7564	-3.55162	-1.70099	-3.12406
	-6.7173	-3.13817	-1.77626	-4.09228
	-6.6783	-3.07558	-1.7444	-4.19153
	-6.6392	-3.41232	-1.65191	-3.7644
	-6.6002	-3.49048	-1.44701	-3.90296
	-6.5611	-3.05265	-1.40208	-3.84285
	-6.5221	-3.07545	-1.55117	-3.74611
	-6.483	-3.28147	-1.57606	-3.29242
	-6.444	-3.41663	-1.43373	-3.28527
	-6.4049	-3.44888	-1.34037	-3.28275
	-6.3658	-3.29834	-1.39612	-2.92967
	-6.3268	-3.18017	-1.23267	-2.54746
	-6.2877	-2.56482	-1.20501	-2.51324
	-6.2487	-2.55242	-1.25549	-2.65261
	-6.2096	-2.67218	-0.94375	-2.60757
	-6.1706	-2.8666	-0.95864	-2.65293
	-6.1315	-2.92618	-0.88406	-2.77172
	-6.0925	-2.59139	-0.91743	-2.86898
	-6.0534	-2.61779	-0.83548	-2.88692
	-6.0144	-2.57653	-0.93614	-2.82578
	-5.9753	-2.75545	-0.78494	-2.82132
	-5.9363	-2.63327	-0.89447	-2.49863
	-5.8972	-2.50648	-0.87531	-2.29154
	-5.8581	-2.30328	-0.75861	-2.10426
	-5.8191	-2.36313	-0.74363	-1.98291
	-5.78	-1.98546	-0.58926	-1.81756
	-5.741	-1.9319	-0.71272	-1.98465
	-5.7019	-1.94148	-0.57566	-2.2868
	-5.6629	-2.20892	-0.42783	-2.08934
	-5.6238	-2.15833	-0.46956	-2.06928
	-5.5848	-2.24809	-0.49163	-1.97906
	-5.5457	-2.1507	-0.41109	-1.84117
	-5.5067	-2.21121	-0.28027	-1.88618
	-5.4676	-2.00889	-0.10677	-1.77134
	-5.4286	-1.9981	-0.2281	-1.97136
	-5.3895	-1.83567	-0.07159	-1.8172
	-5.3504	-1.69784	-0.17387	-1.81803
	-5.3114	-1.43322	-0.0772	-1.61609
	-5.2723	-1.37065	-0.02088	-1.4248
	-5.2333	-1.51174	-0.08532	-1.67345
	-5.1942	-1.58399	0.07775	-1.26273
	-5.1552	-1.35474	0.0684	-1.16155
	-5.1161	-1.26365	0.15593	-1.18659
	-5.0771	-1.25006	-0.01252	-1.1077
	-5.038	-1.09759	0.08075	-1.05802
	-4.999	-1.10907	-0.01561	-0.98864
	-4.9599	-0.91802	0.07297	-0.69735
	-4.9208	-0.90239	0.11927	-0.91042
	-4.8818	-0.8184	0.02127	-1.20771
	-4.8427	-0.73792	0.04697	-0.88272
	-4.8037	-0.81949	0.20299	-0.62946
	-4.7646	-0.77091	0.2337	-0.55868
	-4.7256	-0.77835	0.20594	-0.60637
	-4.6865	-0.64836	0.25612	-0.52149
	-4.6475	-0.66923	0.24436	-0.31032
	-4.6084	-0.38238	0.18009	-0.17
	-4.5694	-0.56181	0.19971	-0.1952
	-4.5303	-0.403	0.28247	-0.26126
	-4.4913	-0.4153	0.26274	-0.18491
	-4.4522	-0.21693	0.25953	-0.11391
	-4.4131	-0.27203	0.2948	-0.13387
	-4.3741	-0.36406	0.34605	-0.0095
	-4.335	-0.57652	0.31824	0.10316
	-4.296	-0.56607	0.38775	0.08572
	-4.2569	-0.43681	0.25324	0.08585
	-4.2179	-0.37834	0.35595	0.02583
	-4.1788	-0.41675	0.33668	0.17177
	-4.1398	-0.38122	0.53525	0.18257
	-4.1007	-0.39964	0.57691	0.14955
	-4.0617	-0.38381	0.57379	0.12146
	-4.0226	-0.36354	0.51418	-0.02492
	-3.9836	-0.2945	0.61647	0.14514
	-3.9445	-0.28019	0.50295	0.21818
	-3.9054	-0.26557	0.41913	0.14409
	-3.8664	-0.24919	0.53818	0.26323
	-3.8273	-0.16504	0.5275	0.166
	-3.7883	-0.17492	0.52429	0.22989
	-3.7492	-0.16676	0.54169	0.2516
	-3.7102	-0.12732	0.59048	0.27291
	-3.6711	-0.10211	0.5958	0.24745
	-3.6321	-0.03636	0.50184	0.2781
	-3.593	-0.07284	0.59621	0.38152
	-3.554	9e-05	0.59644	0.36909
	-3.5149	0.0863	0.65578	0.38594
	-3.4759	0.25153	0.66129	0.42256
	-3.4368	0.31167	0.69746	0.52933
	-3.3977	0.29005	0.65737	0.4634
	-3.3587	0.26505	0.65803	0.57632
	-3.3196	0.32667	0.66826	0.49645
	-3.2806	0.38712	0.69607	0.56672
	-3.2415	0.33694	0.76197	0.55169
	-3.2025	0.39267	0.75123	0.53363
	-3.1634	0.44202	0.748	0.64441
	-3.1244	0.31223	0.74077	0.65219
	-3.0853	0.26225	0.69313	0.6539
	-3.0463	0.22793	0.7537	0.68751
	-3.0072	0.4087	0.75428	0.68258
	-2.9682	0.36874	0.69759	0.81341
	-2.9291	0.39757	0.76916	0.71169
	-2.89	0.43355	0.77379	0.76422
	-2.851	0.45418	0.74242	0.76498
	-2.8119	0.52385	0.74103	0.79527
	-2.7729	0.60213	0.75411	0.73859
	-2.7338	0.48381	0.73974	0.80401
	-2.6948	0.44496	0.7683	0.77096
	-2.6557	0.56144	0.73724	0.81327
	-2.6167	0.54758	0.74875	0.7332
	-2.5776	0.61024	0.80569	0.79327
	-2.5386	0.51245	0.77408	0.77553
	-2.4995	0.61867	0.83393	0.8794
	-2.4605	0.72976	0.86452	0.80836
	-2.4214	0.58299	0.82458	0.83641
	-2.3823	0.75141	0.80574	0.78793
	-2.3433	0.70522	0.75297	0.82725
	-2.3042	0.6656	0.83401	0.82448
	-2.2652	0.6797	0.84543	0.79174
	-2.2261	0.74971	0.80839	0.8632
	-2.1871	0.81354	0.82355	0.92362
	-2.148	0.78556	0.81442	0.86638
	-2.109	0.7785	0.85833	0.82992
	-2.0699	0.83645	0.91816	0.92031
	-2.0309	0.87286	0.88781	0.83338
	-1.9918	0.85069	0.85374	0.80099
	-1.9527	0.79022	0.85983	0.86208
	-1.9137	0.82919	0.81998	0.79485
	-1.8746	0.94201	0.81747	0.88136
	-1.8356	0.80403	0.87127	0.9075
	-1.7965	0.83544	0.96039	0.93149
	-1.7575	0.9404	0.96706	0.86618
	-1.7184	0.95772	0.85741	0.85351
	-1.6794	0.93613	0.9251	0.90342
	-1.6403	0.81037	0.84427	0.91204
	-1.6013	0.95319	0.94403	0.87477
	-1.5622	0.89716	0.96714	0.87214
	-1.5231	0.94214	0.97008	0.90308
	-1.4841	0.84102	0.96128	0.87536
	-1.445	0.95611	0.90975	0.93427
	-1.406	0.8867	0.92686	0.90735
	-1.3669	0.86787	0.84555	0.87021
	-1.3279	0.90653	0.90985	0.89599
	-1.2888	0.9957	0.86487	0.91627
	-1.2498	0.96582	0.86068	0.84462
	-1.2107	0.89057	0.92324	0.805
	-1.1717	0.99033	0.88603	0.93501
	-1.1326	1.01183	0.89497	0.96704
	-1.0936	0.98718	0.86934	0.94626
	-1.0545	0.93189	0.81342	0.95572
	-1.0155	0.98475	0.90136	0.8956
	-0.9764	0.94375	0.93241	0.98483
	-0.9373	0.9194	0.86353	0.82749
	-0.8983	0.99622	0.90514	0.89444
	-0.8592	1.06315	0.90839	0.91162
	-0.8202	0.95139	0.82948	0.85391
	-0.7811	0.93501	0.87579	0.83667
	-0.7421	0.93581	0.89448	0.91139
	-0.703	0.95639	0.90054	0.87185
	-0.664	0.9722	0.85865	0.89399
	-0.6249	0.98752	0.90175	1.07535
	-0.5859	0.96708	0.93322	0.93083
	-0.5468	1.04878	1.01251	0.94153
	-0.5077	0.95915	0.88171	0.93099
	-0.4687	0.99033	0.87984	0.91818
	-0.4296	0.9624	0.87849	0.91762
	-0.3906	0.93932	0.93604	1.01153
	-0.3515	0.94703	0.90321	0.85124
	-0.3125	0.99228	0.96108	0.80113
	-0.2734	0.99327	0.95503	0.914
	-0.2344	0.87525	0.87187	0.8829
	-0.1953	0.96544	0.95618	0.92212
	-0.1563	0.89065	0.95009	0.88506
	-0.1172	0.92703	0.85222	0.90874
	-0.0782	0.94967	0.89741	0.92218
	-0.0391	0.90893	0.91084	0.90798
