# Supplementary material for: Free-standing two-dimensional ferro-ionic memristor
Source: Nat Commun. 2024 Jun 18;15:5162. doi: 10.1038/s41467-024-48810-3 (PMC11189491; doi:10.1038/s41467-024-48810-3)
Supplement: Supplementary file 4 — Source Data [file 41467_2024_48810_MOESM4_ESM.zip › [Source Data]_NCOMMS-24-07556B/Figure 4.xlsx]

## Sheet: Fig. 4b
Fig. 4b
Cu Filament Control in Nanogap Array	X (nm)	Z height (nm)
Cu Filament Control in Nanogap Array	0	3.89145
	0.0122	3.8391
	0.0244	3.80358
	0.0366	3.91913
	0.0488	3.88206
	0.061	3.89128
	0.0732	3.90778
	0.0854	3.89205
	0.0977	3.84325
	0.1099	3.88611
	0.1221	3.88376
	0.1343	3.85645
	0.1465	3.80594
	0.1587	3.83858
	0.1709	3.74904
	0.1831	3.74652
	0.1953	3.68907
	0.2075	3.58475
	0.2197	3.58506
	0.2319	3.63072
	0.2441	3.64665
	0.2563	3.60368
	0.2686	3.58656
	0.2808	3.62189
	0.293	3.62174
	0.3052	3.59347
	0.3174	3.60546
	0.3296	3.60274
	0.3418	3.65823
	0.354	3.66839
	0.3662	3.67159
	0.3784	3.60681
	0.3906	3.6389
	0.4028	3.59991
	0.415	3.65032
	0.4272	3.64998
	0.4395	3.60725
	0.4517	3.60369
	0.4639	3.62821
	0.4761	3.64766
	0.4883	3.63803
	0.5005	3.55349
	0.5127	3.56379
	0.5249	3.60225
	0.5371	3.52667
	0.5493	3.52072
	0.5615	3.45654
	0.5737	3.42084
	0.5859	3.39861
	0.5981	3.43603
	0.6104	3.42463
	0.6226	3.51348
	0.6348	3.54908
	0.647	3.54087
	0.6592	3.60714
	0.6714	3.65085
	0.6836	3.64378
	0.6958	3.67435
	0.708	3.73179
	0.7202	3.76952
	0.7324	3.78289
	0.7446	3.78098
	0.7568	3.68313
	0.769	3.70996
	0.7812	3.73833
	0.7935	3.73314
	0.8057	3.76266
	0.8179	3.74491
	0.8301	3.81123
	0.8423	3.7566
	0.8545	3.75094
	0.8667	3.83405
	0.8789	3.8624
	0.8911	3.82372
	0.9033	3.81996
	0.9155	3.83747
	0.9277	3.78667
	0.9399	3.62617
	0.9521	3.60442
	0.9644	3.66494
	0.9766	3.69348
	0.9888	3.69492
	1.001	3.65951
	1.0132	3.57808
	1.0254	3.58083
	1.0376	3.53886
	1.0498	3.49717
	1.062	3.55161
	1.0742	3.65693
	1.0864	3.62625
	1.0986	3.62879
	1.1108	3.75284
	1.123	3.72903
	1.1353	3.72555
	1.1475	3.73196
	1.1597	3.75956
	1.1719	3.72011
	1.1841	3.72679
	1.1963	3.78666
	1.2085	3.70741
	1.2207	3.6583
	1.2329	3.5612
	1.2451	3.46677
	1.2573	3.35654
	1.2695	3.17486
	1.2817	2.95136
	1.2939	2.63274
	1.3062	2.32273
	1.3184	2.09799
	1.3306	1.84212
	1.3428	1.46085
	1.355	1.00799
	1.3672	0.488418
	1.3794	0.0856307
	1.3916	-0.365446
	1.4038	-1.00362
	1.416	-1.72238
	1.4282	-2.60999
	1.4404	-3.684
	1.4526	-4.60123
	1.4648	-5.48191
	1.4771	-6.86143
	1.4893	-8.52465
	1.5015	-10.3767
	1.5137	-12.1141
	1.5259	-14.0592
	1.5381	-16.8912
	1.5503	-20.1916
	1.5625	-24.0212
	1.5747	-28.4348
	1.5869	-32.376
	1.5991	-36.1059
	1.6113	-40.0941
	1.6235	-42.5209
	1.6357	-44.5789
	1.6479	-46.2885
	1.6602	-48.0483
	1.6724	-49.981
	1.6846	-51.0356
	1.6968	-51.2308
	1.709	-51.3029
	1.7212	-51.3664
	1.7334	-51.2578
	1.7456	-50.6482
	1.7578	-49.241
	1.77	-46.3725
	1.7822	-43.0293
	1.7944	-39.4016
	1.8066	-35.0565
	1.8188	-31.3345
	1.8311	-27.8445
	1.8433	-24.4821
	1.8555	-22.3762
	1.8677	-20.1612
	1.8799	-17.0492
	1.8921	-14.3119
	1.9043	-11.6586
	1.9165	-9.48817
	1.9287	-7.50444
	1.9409	-5.04623
	1.9531	-2.71167
	1.9653	-0.864398
	1.9775	0.226332
	1.9897	0.934598
	2.002	1.48951
	2.0142	2.24915
	2.0264	2.75578
	2.0386	2.99306
	2.0508	3.08287
	2.063	3.22768
	2.0752	3.2741
	2.0874	3.47453
	2.0996	3.57872
	2.1118	3.575
	2.124	3.51215
	2.1362	3.45991
	2.1484	3.34472
	2.1606	3.29819
	2.1729	3.30651
	2.1851	3.37911
	2.1973	3.39137
	2.2095	3.38768
	2.2217	3.40875
	2.2339	3.4871
	2.2461	3.54504
	2.2583	3.63014
	2.2705	3.59999
	2.2827	3.58867
	2.2949	3.59354
	2.3071	3.56816
	2.3193	3.55877
	2.3315	3.56092
	2.3438	3.59361
	2.356	3.61821
	2.3682	3.64901
	2.3804	3.69024
	2.3926	3.71371
	2.4048	3.67003
	2.417	3.60356
	2.4292	3.52712
	2.4414	3.52139
	2.4536	3.4048
	2.4658	3.40161
	2.478	3.34635
	2.4902	3.4049
	2.5024	3.36667
	2.5146	3.42264
	2.5269	3.34835
	2.5391	3.38945
	2.5513	3.39721
	2.5635	3.38586
	2.5757	3.34792
	2.5879	3.38885
	2.6001	3.4048
	2.6123	3.41877
	2.6245	3.42348
	2.6367	3.49296
	2.6489	3.53357
	2.6611	3.59336
	2.6733	3.56518
	2.6855	3.61232
	2.6978	3.61263
	2.71	3.60103
	2.7222	3.61566
	2.7344	3.65769
	2.7466	3.73441
	2.7588	3.80545
	2.771	3.82375
	2.7832	3.69422
	2.7954	3.65867
	2.8076	3.62205
	2.8198	3.64262
	2.832	3.62164
	2.8442	3.63528
	2.8564	3.62176
	2.8687	3.55707
	2.8809	3.56727
	2.8931	3.50977
	2.9053	3.54005
	2.9175	3.55282
	2.9297	3.59033
	2.9419	3.67888
	2.9541	3.6639
	2.9663	3.66715
	2.9785	3.67505
	2.9907	3.60652
	3.0029	3.62528
	3.0151	3.64846
	3.0273	3.61358
	3.0396	3.75495
	3.0518	3.81269
	3.064	3.86289
	3.0762	3.91043
	3.0884	3.96911
	3.1006	4.03086
	3.1128	4.09796
	3.125	3.99111
	3.1372	3.99278
	3.1494	3.9131
	3.1616	3.93782
	3.1738	3.91524
	3.186	3.85976
	3.1982	3.90038
	3.2104	3.84593
	3.2227	3.77833
	3.2349	3.68443
	3.2471	3.57266
	3.2593	3.51988
	3.2715	3.334
	3.2837	3.18017
	3.2959	3.09357
	3.3081	3.07726
	3.3203	3.15282
	3.3325	3.18964
	3.3447	3.21354
	3.3569	3.20814
	3.3691	3.21444
	3.3813	3.30849
	3.3936	3.34196
	3.4058	3.32999
	3.418	3.28389
	3.4302	3.29908
	3.4424	3.34003
	3.4546	3.34417
	3.4668	3.33055
	3.479	3.3431
	3.4912	3.34419
	3.5034	3.37945
	3.5156	3.37637
	3.5278	3.44145
	3.54	3.42292
	3.5522	3.48631
	3.5645	3.45276
	3.5767	3.44862
	3.5889	3.34882
	3.6011	3.40638
	3.6133	3.31911
	3.6255	3.26088
	3.6377	3.24532
	3.6499	3.30813
	3.6621	3.32823
	3.6743	3.34034
	3.6865	3.38861
	3.6987	3.44052
	3.7109	3.45942
	3.7231	3.45473
	3.7354	3.43803
	3.7476	3.43375
	3.7598	3.35567
	3.772	3.27794
	3.7842	3.22399
	3.7964	3.24813
	3.8086	3.24323
	3.8208	3.28463
	3.833	3.29339
	3.8452	3.28165
	3.8574	3.23941
	3.8696	3.19933
	3.8818	3.1615
	3.894	3.1185
	3.9063	3.05271
	3.9185	3.01627
	3.9307	2.95675
	3.9429	3.00886
	3.9551	3.04844
	3.9673	3.03789
	3.9795	3.0454
	3.9917	3.0246
	4.0039	2.99345
	4.0161	2.98126
	4.0283	2.96606
	4.0405	3.02675
	4.0527	3.08615
	4.0649	3.13875
	4.0771	3.15739
	4.0894	3.21042
	4.1016	3.21989
	4.1138	3.23923
	4.126	3.28788
	4.1382	3.33691
	4.1504	3.2818
	4.1626	3.30369
	4.1748	3.31282
	4.187	3.31136
	4.1992	3.28217
	4.2114	3.35619
	4.2236	3.40693
	4.2358	3.44515
	4.248	3.47505
	4.2603	3.50078
	4.2725	3.5077
	4.2847	3.46504
	4.2969	3.473
	4.3091	3.58825
	4.3213	3.61268
	4.3335	3.5584
	4.3457	3.63816
	4.3579	3.66012
	4.3701	3.61095
	4.3823	3.50766
	4.3945	3.408
	4.4067	3.3455
	4.4189	3.30048
	4.4312	3.37885
	4.4434	3.3629
	4.4556	3.3882
	4.4678	3.34994
	4.48	3.31705
	4.4922	3.29588
	4.5044	3.30899
	4.5166	3.32387
	4.5288	3.37998
	4.541	3.39735
	4.5532	3.3941
	4.5654	3.39851
	4.5776	3.412
	4.5898	3.43843
	4.6021	3.51603
	4.6143	3.54774
	4.6265	3.56508
	4.6387	3.53877
	4.6509	3.53018
	4.6631	3.52964
	4.6753	3.49822
	4.6875	3.36119
	4.6997	3.36053
	4.7119	3.34237
	4.7241	3.29905
	4.7363	3.25571
	4.7485	3.17417
	4.7607	3.19259
	4.7729	3.24382
	4.7852	3.25949
	4.7974	3.25122
	4.8096	3.2302
	4.8218	3.16544
	4.834	3.14261
	4.8462	3.21161
	4.8584	3.25286
	4.8706	3.26264
	4.8828	3.29784
	4.895	3.32542
	4.9072	3.2992
	4.9194	3.21293
	4.9316	3.17344
	4.9438	3.13291
	4.9561	3.13595
	4.9683	3.11234
	4.9805	3.08675
	4.9927	3.12897
	5.0049	3.13179
	5.0171	3.12016
	5.0293	3.08051
	5.0415	3.12995
	5.0537	3.18244
	5.0659	3.14875
	5.0781	3.13942
	5.0903	3.17438
	5.1025	3.10899
	5.1147	3.16703
	5.127	3.22646
	5.1392	3.25793
	5.1514	3.25548
	5.1636	3.20776
	5.1758	3.19994
	5.188	3.21767
	5.2002	3.25571
	5.2124	3.24412
	5.2246	3.2193
	5.2368	3.19693
	5.249	3.21266
	5.2612	3.19549
	5.2734	3.20078
	5.2856	3.20324
	5.2979	3.18575
	5.3101	3.25633
	5.3223	3.28204
	5.3345	3.29515
	5.3467	3.29537
	5.3589	3.32783
	5.3711	3.29163
	5.3833	3.28979
	5.3955	3.37122
	5.4077	3.34912
	5.4199	3.28132
	5.4321	3.19185
	5.4443	3.21647
	5.4565	3.24715
	5.4687	3.2662
	5.481	3.37375
	5.4932	3.48787
	5.5054	3.51582
	5.5176	3.48877
	5.5298	3.39427
	5.542	3.35296
	5.5542	3.40394
	5.5664	3.43316
	5.5786	3.42382
	5.5908	3.3999
	5.603	3.35339
	5.6152	3.33885
	5.6274	3.36122
	5.6396	3.38634
	5.6519	3.42588
	5.6641	3.35422
	5.6763	3.34672
	5.6885	3.30873
	5.7007	3.3433
	5.7129	3.32039
	5.7251	3.38506
	5.7373	3.36677
	5.7495	3.39703
	5.7617	3.30416
	5.7739	3.31893
	5.7861	3.20452
	5.7983	3.21052
	5.8105	3.23366
	5.8228	3.18943
	5.835	3.24903
	5.8472	3.26106
	5.8594	3.26608
	5.8716	3.2776
	5.8838	3.2485
	5.896	3.27077
	5.9082	3.27305
	5.9204	3.26361
	5.9326	3.21826
	5.9448	3.2261
	5.957	3.24638
	5.9692	3.34044
	5.9814	3.35899
	5.9937	3.39359
	6.0059	3.38183
	6.0181	3.43783
	6.0303	3.47823
	6.0425	3.53542
	6.0547	3.48511
	6.0669	3.51534
	6.0791	3.50405
	6.0913	3.54852
	6.1035	3.47359
	6.1157	3.52151
	6.1279	3.48
	6.1401	3.42632
	6.1523	3.33973
	6.1646	3.2933
	6.1768	3.23233
	6.189	3.19384
	6.2012	3.16316
	6.2134	3.17014
	6.2256	3.16237
	6.2378	3.14194
	6.25	3.10818
	6.2622	3.14189
	6.2744	3.15784
	6.2866	3.1822
	6.2988	3.17314
	6.311	3.15995
	6.3232	3.13401
	6.3354	3.09051
	6.3477	3.07506
	6.3599	3.03141
	6.3721	3.01505
	6.3843	3.05442
	6.3965	3.0569
	6.4087	2.99787
	6.4209	2.96339
	6.4331	2.91031
	6.4453	2.89358
	6.4575	2.9358
	6.4697	2.89712
	6.4819	2.88812
	6.4941	2.85776
	6.5063	2.94826
	6.5186	2.9038
	6.5308	2.87131
	6.543	2.77456
	6.5552	2.76413
	6.5674	2.69497
	6.5796	2.55828
	6.5918	2.45385
	6.604	2.37282
	6.6162	2.31981
	6.6284	2.22167
	6.6406	2.07146
	6.6528	1.99011
	6.665	1.78977
	6.6772	1.59618
	6.6895	1.49271
	6.7017	1.27637
	6.7139	0.924488
	6.7261	0.583303
	6.7383	0.259542
	6.7505	-0.0925344
	6.7627	-0.374684
	6.7749	-0.854274
	6.7871	-1.54711
	6.7993	-2.33503
	6.8115	-2.84342
	6.8237	-3.63271
	6.8359	-4.63558
	6.8481	-5.88827
	6.8604	-7.42515
	6.8726	-9.08151
	6.8848	-10.4384
	6.897	-12.1243
	6.9092	-14.512
	6.9214	-17.3208
	6.9336	-20.65
	6.9458	-23.3066
	6.958	-26.4397
	6.9702	-31.507
	6.9824	-36.6415
	6.9946	-40.6134
	7.0068	-43.1043
	7.019	-44.71
	7.0312	-46.2764
	7.0435	-48.5594
	7.0557	-50.5891
	7.0679	-51.6241
	7.0801	-51.7871
	7.0923	-51.9304
	7.1045	-52.0167
	7.1167	-52.0259
	7.1289	-51.5557
	7.1411	-50.3844
	7.1533	-48.818
	7.1655	-46.4127
	7.1777	-41.9332
	7.1899	-36.8136
	7.2021	-32.6809
	7.2144	-29.9535
	7.2266	-27.218
	7.2388	-24.1056
	7.251	-21.1482
	7.2632	-18.335
	7.2754	-15.6641
	7.2876	-13.4868
	7.2998	-11.317
	7.312	-8.60787
	7.3242	-5.99192
	7.3364	-3.6596
	7.3486	-2.11648
	7.3608	-0.77878
	7.373	0.278434
	7.3853	1.08582
	7.3975	1.75236
	7.4097	2.29737
	7.4219	2.58514
	7.4341	2.71664
	7.4463	2.84768
	7.4585	2.99932
	7.4707	3.03008
	7.4829	3.10036
	7.4951	3.13429
	7.5073	3.1825
	7.5195	3.11371
	7.5317	3.07229
	7.5439	3.07311
	7.5562	3.13099
	7.5684	3.14692
	7.5806	3.15005
	7.5928	3.08811
	7.605	3.14793
	7.6172	3.19649
	7.6294	3.20213
	7.6416	3.13566
	7.6538	3.0259
	7.666	3.00076
	7.6782	3.0146
	7.6904	3.16711
	7.7026	3.16111
	7.7148	3.17699
	7.7271	3.21786
	7.7393	3.28143
	7.7515	3.29839
	7.7637	3.21483
	7.7759	3.18978
	7.7881	3.23305
	7.8003	3.22279
	7.8125	3.20343
	7.8247	3.20644
	7.8369	3.22804
	7.8491	3.17574
	7.8613	3.13359
	7.8735	3.07787
	7.8857	3.08268
	7.8979	3.08942
	7.9102	3.18329
	7.9224	3.28141
	7.9346	3.30234
	7.9468	3.29876
	7.959	3.3296
	7.9712	3.29747
	7.9834	3.28216
	7.9956	3.24893
	8.0078	3.20576
	8.02	3.07352
	8.0322	2.9877
	8.0444	2.89702
	8.0566	2.89978
	8.0688	2.95532
	8.0811	2.99634
	8.0933	2.95589
	8.1055	2.89841
	8.1177	2.95525
	8.1299	2.94252
	8.1421	2.96131
	8.1543	2.95096
	8.1665	3.03933
	8.1787	3.08381
	8.1909	3.10711
	8.2031	3.1603
	8.2153	3.19935
	8.2275	3.20168
	8.2397	3.10866
	8.252	3.05801
	8.2642	3.09684
	8.2764	3.04279
	8.2886	3.07451
	8.3008	3.10068
	8.313	3.14028
	8.3252	3.17606
	8.3374	3.2387
	8.3496	3.25443
	8.3618	3.1877
	8.374	3.12721
	8.3862	3.12536
	8.3984	3.11622
	8.4106	3.11654
	8.4229	3.0294
	8.4351	3.12733
	8.4473	3.24361
	8.4595	3.31352
	8.4717	3.23646
	8.4839	3.2631
	8.4961	3.26765
	8.5083	3.28587
	8.5205	3.3773
	8.5327	3.35027
	8.5449	3.28905
	8.5571	3.30551
	8.5693	3.20592
	8.5815	3.16587
	8.5938	3.09131
	8.606	3.02969
	8.6182	3.0043
	8.6304	2.9843
	8.6426	2.92387
	8.6548	2.87325
	8.667	2.95865
	8.6792	2.99786
	8.6914	2.95499
	8.7036	2.98391
	8.7158	3.0495
	8.728	3.12525
	8.7402	3.21915
	8.7524	3.19982
	8.7646	3.231
	8.7769	3.17399
	8.7891	3.15506
	8.8013	3.17006
	8.8135	3.21026
	8.8257	3.22457
	8.8379	3.20334
	8.8501	3.24033
	8.8623	3.31871
	8.8745	3.30037
	8.8867	3.2044
	8.8989	3.12473
	8.9111	3.10291
	8.9233	3.09109
	8.9355	3.07626
	8.9478	3.05671
	8.96	3.01073
	8.9722	2.99564
	8.9844	3.00556
	8.9966	2.98871
	9.0088	2.97494
	9.021	2.85285
	9.0332	2.74501
	9.0454	2.68239
	9.0576	2.69979
	9.0698	2.68548
	9.082	2.63485
	9.0942	2.69475
	9.1064	2.65857
	9.1187	2.65683
	9.1309	2.68881
	9.1431	2.67561
	9.1553	2.65342
	9.1675	2.62837
	9.1797	2.70755
	9.1919	2.73046
	9.2041	2.70135
	9.2163	2.73962
	9.2285	2.79601
	9.2407	2.76751
	9.2529	2.79572
	9.2651	2.86864
	9.2773	2.81616
	9.2896	2.88975
	9.3018	2.90216
	9.314	2.93071
	9.3262	2.87708
	9.3384	2.83893
	9.3506	2.7636
	9.3628	2.71055
	9.375	2.782
	9.3872	2.81507
	9.3994	2.79467
	9.4116	2.72025
	9.4238	2.72578
	9.436	2.69986
	9.4482	2.73861
	9.4604	2.73151
	9.4727	2.717
	9.4849	2.71276
	9.4971	2.74796
	9.5093	2.76377
	9.5215	2.82018
	9.5337	2.81445
	9.5459	2.83326
	9.5581	2.94326
	9.5703	2.95094
	9.5825	2.93748
	9.5947	2.97152
	9.6069	2.99118
	9.6191	2.98407
	9.6313	2.94978
	9.6436	2.94833
	9.6558	2.95415
	9.668	2.93549
	9.6802	2.93065
	9.6924	2.98851
	9.7046	3.04646
	9.7168	2.93556
	9.729	2.9432
	9.7412	2.8927
	9.7534	2.93188
	9.7656	2.87593
	9.7778	2.88253
	9.79	2.98051
	9.8022	2.90985
	9.8145	2.9312
	9.8267	2.96769
	9.8389	2.98325
	9.8511	3.01092
	9.8633	3.0298
	9.8755	3.0469
	9.8877	3.06401
	9.8999	3.01176
	9.9121	3.11412
	9.9243	3.14985
	9.9365	3.18553
	9.9487	3.22939
	9.9609	3.24746
	9.9731	3.34089
	9.9854	3.38201
	9.9976	3.40552
	10.0098	3.35156
	10.022	3.27529
	10.0342	3.21935
	10.0464	3.28595
	10.0586	3.31979
	10.0708	3.30984
	10.083	3.38426
	10.0952	3.3912
	10.1074	3.24398
	10.1196	3.21833
	10.1318	3.09492
	10.144	3.12112
	10.1562	3.13208
	10.1685	3.11229
	10.1807	3.15821
	10.1929	3.14271
	10.2051	3.20653
	10.2173	3.21203
	10.2295	3.20955
	10.2417	3.10459
	10.2539	2.98376
	10.2661	2.77566
	10.2783	2.70012
	10.2905	2.69949
	10.3027	2.66476
	10.3149	2.62465
	10.3271	2.55505
	10.3394	2.54779
	10.3516	2.57719
	10.3638	2.56025
	10.376	2.55524
	10.3882	2.58749
	10.4004	2.69689
	10.4126	2.69698
	10.4248	2.66756
	10.437	2.68935
	10.4492	2.73309
	10.4614	2.78696
	10.4736	2.82713
	10.4858	2.8407
	10.498	2.85594
	10.5103	2.86761
	10.5225	2.85139
	10.5347	2.84176
	10.5469	2.82634
	10.5591	2.83753
	10.5713	2.86306
	10.5835	2.883
	10.5957	2.90394
	10.6079	2.90063
	10.6201	2.97384
	10.6323	2.9457
	10.6445	2.89886
	10.6567	2.82542
	10.6689	2.8752
	10.6812	2.88948
	10.6934	2.90214
	10.7056	2.8402
	10.7178	2.88068
	10.73	2.91962
	10.7422	2.95788
	10.7544	3.02446
	10.7666	3.00285
	10.7788	3.00265
	10.791	2.97746
	10.8032	2.97328
	10.8154	3.01748
	10.8276	2.95837
	10.8398	2.9267
	10.8521	2.89079
	10.8643	2.93246
	10.8765	2.94673
	10.8887	3.02208
	10.9009	3.10376
	10.9131	3.07771
	10.9253	3.13517
	10.9375	3.18405
	10.9497	3.15731
	10.9619	3.12353
	10.9741	3.10963
	10.9863	3.1003
	10.9985	3.05643
	11.0107	2.98471
	11.0229	2.99656
	11.0352	3.0106
	11.0474	3.0261
	11.0596	3.08745
	11.0718	3.08591
	11.084	3.14022
	11.0962	3.17872
	11.1084	3.15457
	11.1206	3.11694
	11.1328	3.1061
	11.145	3.09127
	11.1572	3.13736
	11.1694	3.1138
	11.1816	3.11272
	11.1938	3.0899
	11.2061	3.06823
	11.2183	3.02828
	11.2305	3.04993
	11.2427	2.98992
	11.2549	2.96785
	11.2671	2.91414
	11.2793	2.95212
	11.2915	2.8791
	11.3037	2.87998
	11.3159	2.94128
	11.3281	2.9781
	11.3403	3.03559
	11.3525	2.99682
	11.3647	2.92489
	11.377	2.94157
	11.3892	2.91142
	11.4014	2.90553
	11.4136	2.87954
	11.4258	2.89255
	11.438	2.83699
	11.4502	2.84366
	11.4624	2.81567
	11.4746	2.80129
	11.4868	2.85163
	11.499	2.86262
	11.5112	2.86748
	11.5234	2.92609
	11.5356	2.95275
	11.5479	2.984
	11.5601	3.03728
	11.5723	3.06462
	11.5845	3.03962
	11.5967	3.07907
	11.6089	3.05938
	11.6211	2.99385
	11.6333	2.9496
	11.6455	2.9752
	11.6577	3.03965
	11.6699	3.02281
	11.6821	3.02053
	11.6943	3.00923
	11.7065	2.94595
	11.7187	3.01062
	11.731	3.00726
	11.7432	3.00123
	11.7554	3.03833
	11.7676	3.05402
	11.7798	3.04257
	11.792	3.14161
	11.8042	3.19494
	11.8164	3.1933
	11.8286	3.1673
	11.8408	3.13861
	11.853	3.13501
	11.8652	3.1082
	11.8774	3.05283
	11.8896	3.01573
	11.9019	2.94212
	11.9141	2.87422
	11.9263	2.87797
	11.9385	2.87364
	11.9507	2.85095
	11.9629	2.79693
	11.9751	2.78296
	11.9873	2.82124
	11.9995	2.69035
	12.0117	2.5688
	12.0239	2.42689
	12.0361	2.23746
	12.0483	2.10061
	12.0605	1.96876
	12.0728	1.76404
	12.085	1.55861
	12.0972	1.25236
	12.1094	1.02676
	12.1216	0.811186
	12.1338	0.488952
	12.146	0.0566414
	12.1582	-0.493444
	12.1704	-0.986683
	12.1826	-1.44504
	12.1948	-1.96246
	12.207	-2.77064
	12.2192	-3.68684
	12.2314	-4.88269
	12.2437	-5.92336
	12.2559	-7.04505
	12.2681	-8.88105
	12.2803	-10.9123
	12.2925	-13.232
	12.3047	-16.1615
	12.3169	-18.4386
	12.3291	-21.1727
	12.3413	-25.5851
	12.3535	-30.3768
	12.3657	-35.3961
	12.3779	-38.9163
	12.3901	-41.2724
	12.4023	-43.4209
	12.4146	-45.6247
	12.4268	-47.8067
	12.439	-49.9943
	12.4512	-51.1555
	12.4634	-51.4765
	12.4756	-51.6739
	12.4878	-51.8936
	12.5	-51.9626
	12.5122	-51.7716
	12.5244	-51.1857
	12.5366	-49.6838
	12.5488	-46.8095
	12.561	-42.151
	12.5732	-37.4283
	12.5854	-34.3806
	12.5977	-31.2929
	12.6099	-27.8007
	12.6221	-24.5875
	12.6343	-21.3159
	12.6465	-19.1182
	12.6587	-16.9464
	12.6709	-14.025
	12.6831	-11.2718
	12.6953	-8.50428
	12.7075	-5.80022
	12.7197	-4.12732
	12.7319	-2.59187
	12.7441	-0.860339
	12.7563	0.0991321
	12.7686	0.913389
	12.7808	1.51631
	12.793	1.97698
	12.8052	2.38859
	12.8174	2.71845
	12.8296	2.91029
	12.8418	2.98234
	12.854	3.0518
	12.8662	3.1185
	12.8784	3.20302
	12.8906	3.31307
	12.9028	3.22544
	12.915	3.10052
	12.9272	3.08345
	12.9395	3.077
	12.9517	3.1251
	12.9639	3.08593
	12.9761	3.06904
	12.9883	2.99812
	13.0005	3.09998
	13.0127	3.04887
	13.0249	3.05263
	13.0371	3.03877
	13.0493	3.03178
	13.0615	3.05105
	13.0737	3.02855
	13.0859	2.90682
	13.0981	2.85706
	13.1104	2.82941
	13.1226	2.8697
	13.1348	2.83122
	13.147	2.87428
	13.1592	2.79018
	13.1714	2.79363
	13.1836	2.8261
	13.1958	2.80519
	13.208	2.86819
	13.2202	2.93564
	13.2324	3.00689
	13.2446	3.05194
	13.2568	2.95934
	13.269	2.96747
	13.2812	2.96154
	13.2935	2.94139
	13.3057	2.99741
	13.3179	2.9914
	13.3301	3.05093
	13.3423	3.1072
	13.3545	3.11378
	13.3667	3.10359
	13.3789	3.10415
	13.3911	3.09921
	13.4033	3.15166
	13.4155	3.23164
	13.4277	3.2615
	13.4399	3.28527
	13.4521	3.28856
	13.4644	3.31247
	13.4766	3.28143
	13.4888	3.19726
	13.501	3.12473
	13.5132	3.12004
	13.5254	3.15099
	13.5376	3.07505
	13.5498	3.04618
	13.562	2.98694
	13.5742	2.94419
	13.5864	2.92782
	13.5986	2.94337
	13.6108	2.98945
	13.623	3.00047
	13.6353	3.00603
	13.6475	3.06446
	13.6597	3.05274
	13.6719	3.05002
	13.6841	3.1535
	13.6963	3.25733
	13.7085	3.33643
	13.7207	3.39127
	13.7329	3.41624
	13.7451	3.38968
	13.7573	3.45691
	13.7695	3.57628
	13.7817	3.70985
	13.7939	3.88266
	13.8062	4.01364
	13.8184	4.10346
	13.8306	4.24462
	13.8428	4.44098
	13.855	4.57099
	13.8672	4.63094
	13.8794	4.63964
	13.8916	4.63319
	13.9038	4.54564
	13.916	4.42837
	13.9282	4.34616
	13.9404	4.19181
	13.9526	3.81762
	13.9648	3.49982
	13.9771	3.16972
	13.9893	2.97991
	14.0015	3.0087
	14.0137	3.06043
	14.0259	3.04818
	14.0381	3.04443
	14.0503	3.13313
	14.0625	3.10398
	14.0747	3.02737
	14.0869	2.96957
	14.0991	2.95415
	14.1113	2.92281
	14.1235	2.97034
	14.1357	2.983
	14.1479	3.01156
	14.1602	2.98089
	14.1724	2.87103
	14.1846	2.83685
	14.1968	2.77
	14.209	2.79949
	14.2212	2.84715
	14.2334	2.88128
	14.2456	2.86576
	14.2578	2.89667
	14.27	2.86512
	14.2822	2.88797
	14.2944	2.85897
	14.3066	2.86559
	14.3188	2.89378
	14.3311	2.8926
	14.3433	2.95651
	14.3555	2.9717
	14.3677	2.96833
	14.3799	2.96709
	14.3921	2.95677
	14.4043	2.93957
	14.4165	2.86334
	14.4287	2.73749
	14.4409	2.77764
	14.4531	2.84162
	14.4653	2.8295
	14.4775	2.81091
	14.4897	2.83949
	14.502	2.75929
	14.5142	2.72978
	14.5264	2.76193
	14.5386	2.71312
	14.5508	2.68868
	14.563	2.73574
	14.5752	2.77782
	14.5874	2.75798
	14.5996	2.72126
	14.6118	2.72651
	14.624	2.66656
	14.6362	2.63
	14.6484	2.64716
	14.6606	2.67141
	14.6729	2.62044
	14.6851	2.63059
	14.6973	2.63973
	14.7095	2.6679
	14.7217	2.71397
	14.7339	2.76134
	14.7461	2.71118
	14.7583	2.77011
	14.7705	2.80137
	14.7827	2.80462
	14.7949	2.78236
	14.8071	2.76736
	14.8193	2.79684
	14.8315	2.7858
	14.8437	2.81499
	14.856	2.80952
	14.8682	2.78175
	14.8804	2.82636
	14.8926	2.94337
	14.9048	2.99337
	14.917	3.07527
	14.9292	3.13392
	14.9414	3.18976
	14.9536	3.1963
	14.9658	3.17676
	14.978	3.24897
	14.9902	3.23874
	15.0024	3.26596
	15.0146	3.23682
	15.0269	3.15487
	15.0391	3.02407
	15.0513	3.05194
	15.0635	3.02738
	15.0757	3.10082
	15.0879	3.09469
	15.1001	3.19288
	15.1123	3.15165
	15.1245	3.15732
	15.1367	3.10888
	15.1489	3.08032
	15.1611	3.10716
	15.1733	3.08015
	15.1855	3.0291
	15.1978	2.98407
	15.21	2.97638
	15.2222	2.93679
	15.2344	2.93616
	15.2466	2.99839
	15.2588	3.04003
	15.271	2.97061
	15.2832	2.84831
	15.2954	2.85634
	15.3076	2.8504
	15.3198	2.83627
	15.332	2.86666
	15.3442	2.85143
	15.3564	2.86514
	15.3687	2.86768
	15.3809	2.86642
	15.3931	2.91196
	15.4053	2.99575
	15.4175	3.0175
	15.4297	3.07668
	15.4419	3.12748
	15.4541	3.09433
	15.4663	3.15421
	15.4785	3.12221
	15.4907	3.10456
	15.5029	3.00172
	15.5151	2.84737
	15.5273	2.80367
	15.5396	2.78312
	15.5518	2.68351
	15.564	2.74151
	15.5762	2.67624
	15.5884	2.74198
	15.6006	2.68605
	15.6128	2.70208
	15.625	2.70922
	15.6372	2.71207
	15.6494	2.91243
	15.6616	2.94461
	15.6738	2.97892
	15.686	3.03176
	15.6982	3.05659
	15.7104	3.16
	15.7227	3.15511
	15.7349	3.16728
	15.7471	3.14487
	15.7593	3.1683
	15.7715	3.16638
	15.7837	3.29105
	15.7959	3.29314
	15.8081	3.31621
	15.8203	3.24809
	15.8325	3.23324
	15.8447	3.12728
	15.8569	3.21636
	15.8691	3.25435
	15.8813	3.28137
	15.8936	3.20373
	15.9058	3.23423
	15.918	3.20274
	15.9302	3.17986
	15.9424	3.14599
	15.9546	3.04861
	15.9668	3.08033
	15.979	3.07506
	15.9912	3.06468
	16.0034	2.97498
	16.0156	2.93539
	16.0278	2.88996
	16.04	2.90061
	16.0522	2.82074
	16.0645	2.83564
	16.0767	2.85761
	16.0889	2.87805
	16.1011	2.95092
	16.1133	2.96463
	16.1255	2.93047
	16.1377	2.95193
	16.1499	2.89759
	16.1621	2.95771
	16.1743	2.91588
	16.1865	2.99292
	16.1987	2.9708
	16.2109	3.00585
	16.2231	3.00743
	16.2354	3.02452
	16.2476	3.1571
	16.2598	3.19668
	16.272	3.18948
	16.2842	3.09349
	16.2964	3.06073
	16.3086	3.02145
	16.3208	2.90473
	16.333	2.81751
	16.3452	2.82541
	16.3574	2.85858
	16.3696	2.77047
	16.3818	2.7622
	16.394	2.82417
	16.4062	2.82926
	16.4185	2.8004
	16.4307	2.79309
	16.4429	2.76087
	16.4551	2.75949
	16.4673	2.76356
	16.4795	2.76582
	16.4917	2.75233
	16.5039	2.72158
	16.5161	2.77976
	16.5283	2.75176
	16.5405	2.63084
	16.5527	2.71948
	16.5649	2.69151
	16.5771	2.72309
	16.5894	2.77359
	16.6016	2.81546
	16.6138	2.75214
	16.626	2.73519
	16.6382	2.84661
	16.6504	2.85334
	16.6626	2.91072
	16.6748	2.97465
	16.687	2.96299
	16.6992	2.92222
	16.7114	2.93006
	16.7236	2.97142
	16.7358	3.01553
	16.748	2.95256
	16.7603	2.88484
	16.7725	2.85063
	16.7847	2.81875
	16.7969	2.83333
	16.8091	2.82091
	16.8213	2.83236
	16.8335	2.8468
	16.8457	2.82171
	16.8579	2.86013
	16.8701	2.87229
	16.8823	2.93317
	16.8945	2.92511
	16.9067	2.97366
	16.9189	2.98854
	16.9312	2.94636
	16.9434	2.88385
	16.9556	2.84668
	16.9678	2.89572
	16.98	2.89237
	16.9922	2.8118
	17.0044	2.76173
	17.0166	2.76902
	17.0288	2.78077
	17.041	2.78248
	17.0532	2.78458
	17.0654	2.80101
	17.0776	2.87824
	17.0898	2.71804
	17.1021	2.73971
	17.1143	2.74416
	17.1265	2.72809
	17.1387	2.77165
	17.1509	2.71744
	17.1631	2.64613
	17.1753	2.72575
	17.1875	2.73371
	17.1997	2.67666
	17.2119	2.67587
	17.2241	2.73959
	17.2363	2.71752
	17.2485	2.7406
	17.2607	2.74027
	17.2729	2.7109
	17.2852	2.69744
	17.2974	2.63778
	17.3096	2.58713
	17.3218	2.59432
	17.334	2.62285
	17.3462	2.61744
	17.3584	2.57977
	17.3706	2.4959
	17.3828	2.41038
	17.395	2.34991
	17.4072	2.15658
	17.4194	2.09897
	17.4316	1.89553
	17.4438	1.65167
	17.4561	1.50404
	17.4683	1.20838
	17.4805	0.936474
	17.4927	0.673827
	17.5049	0.262749
	17.5171	-0.171437
	17.5293	-0.747841
	17.5415	-1.18643
	17.5537	-1.63494
	17.5659	-2.32019
	17.5781	-3.17442
	17.5903	-4.07156
	17.6025	-5.19934
	17.6147	-6.19221
	17.627	-7.21257
	17.6392	-8.82398
	17.6514	-10.8322
	17.6636	-12.9742
	17.6758	-14.7715
	17.688	-17.0641
	17.7002	-20.2691
	17.7124	-24.1573
	17.7246	-29.0589
	17.7368	-34.1636
	17.749	-37.8776
	17.7612	-40.8289
	17.7734	-43.1703
	17.7856	-45.2825
	17.7979	-47.3429
	17.8101	-49.0197
	17.8223	-50.6989
	17.8345	-51.7158
	17.8467	-51.8937
	17.8589	-51.989
	17.8711	-52.0408
	17.8833	-51.9652
	17.8955	-51.4565
	17.9077	-50.0328
	17.9199	-47.4148
	17.9321	-43.2639
	17.9443	-39.3434
	17.9565	-36.0533
	17.9688	-32.0542
	17.981	-28.4067
	17.9932	-25.1239
	18.0054	-21.8842
	18.0176	-19.5657
	18.0298	-17.4791
	18.042	-14.8048
	18.0542	-12.1485
	18.0664	-9.44633
	18.0786	-7.38753
	18.0908	-5.54969
	18.103	-3.48188
	18.1152	-1.75561
	18.1274	-0.602413
	18.1396	0.286459
	18.1519	0.937272
	18.1641	1.42098
	18.1763	1.94033
	18.1885	2.33213
	18.2007	2.47116
	18.2129	2.56468
	18.2251	2.66743
	18.2373	2.68242
	18.2495	2.82886
	18.2617	2.85967
	18.2739	2.79719
	18.2861	2.72033
	18.2983	2.71053
	18.3105	2.67382
	18.3228	2.62549
	18.335	2.6877
	18.3472	2.64416
	18.3594	2.61393
	18.3716	2.60731
	18.3838	2.68153
	18.396	2.71118
	18.4082	2.70159
	18.4204	2.73246
	18.4326	2.78073
	18.4448	2.78291
	18.457	2.81501
	18.4692	2.89129
	18.4814	2.9087
	18.4937	2.92843
	18.5059	2.95364
	18.5181	3.00663
	18.5303	3.01527
	18.5425	3.06383
	18.5547	3.06396
	18.5669	3.01428
	18.5791	2.91226
	18.5913	2.83072
	18.6035	2.73035
	18.6157	2.68583
	18.6279	2.66188
	18.6401	2.62241
	18.6523	2.67972
	18.6646	2.72202
	18.6768	2.76136
	18.689	2.74123
	18.7012	2.7634
	18.7134	2.76238
	18.7256	2.75119
	18.7378	2.76201
	18.75	2.75428
	18.7622	2.76614
	18.7744	2.7601
	18.7866	2.78868
	18.7988	2.76164
	18.811	2.71278
	18.8232	2.71703
	18.8354	2.67031
	18.8477	2.69489
	18.8599	2.6485
	18.8721	2.65028
	18.8843	2.6296
	18.8965	2.66691
	18.9087	2.61315
	18.9209	2.51891
	18.9331	2.5573
	18.9453	2.59672
	18.9575	2.54599
	18.9697	2.50644
	18.9819	2.53288
	18.9941	2.55233
	19.0063	2.54613
	19.0186	2.49771
	19.0308	2.5546
	19.043	2.55528
	19.0552	2.58353
	19.0674	2.58473
	19.0796	2.58122
	19.0918	2.55231
	19.104	2.52191
	19.1162	2.4743
	19.1284	2.46744
	19.1406	2.51935
	19.1528	2.49314
	19.165	2.51555
	19.1772	2.54706
	19.1895	2.57866
	19.2017	2.55284
	19.2139	2.575
	19.2261	2.58572
	19.2383	2.59653
	19.2505	2.54049
	19.2627	2.60671
	19.2749	2.67397
	19.2871	2.69255
	19.2993	2.70092
	19.3115	2.71661
	19.3237	2.7261
	19.3359	2.75301
	19.3481	2.73439
	19.3604	2.77959
	19.3726	2.79503
	19.3848	2.76311
	19.397	2.76558
	19.4092	2.78152
	19.4214	2.82121
	19.4336	2.80775
	19.4458	2.7472
	19.458	2.68202
	19.4702	2.67624
	19.4824	2.68306
	19.4946	2.63886
	19.5068	2.64106
	19.519	2.63667
	19.5312	2.64921
	19.5435	2.63151
	19.5557	2.65245
	19.5679	2.63697
	19.5801	2.60132
	19.5923	2.51481
	19.6045	2.48339
	19.6167	2.50695
	19.6289	2.55929
	19.6411	2.48185
	19.6533	2.51441
	19.6655	2.53661
	19.6777	2.54142
	19.6899	2.54992
	19.7021	2.56499
	19.7144	2.54032
	19.7266	2.58139
	19.7388	2.64654
	19.751	2.61958
	19.7632	2.70776
	19.7754	2.70145
	19.7876	2.70153
	19.7998	2.63168
	19.812	2.72095
	19.8242	2.75045
	19.8364	2.77773
	19.8486	2.82261
	19.8608	2.83339
	19.873	2.83185
	19.8853	2.86842
	19.8975	2.83776
	19.9097	2.81178
	19.9219	2.84673
	19.9341	2.83938
	19.9463	2.80984
	19.9585	2.80707
	19.9707	2.84843
	19.9829	2.87026
	19.9951	2.93966
	20.0073	2.89229
	20.0195	2.79423
	20.0317	2.76725
	20.0439	2.7345
	20.0562	2.71421
	20.0684	2.70953
	20.0806	2.67167
	20.0928	2.65686
	20.105	2.6343
	20.1172	2.60909
	20.1294	2.63323
	20.1416	2.61927
	20.1538	2.62646
	20.166	2.56605
	20.1782	2.63695
	20.1904	2.67106
	20.2026	2.71022
	20.2148	2.70782
	20.2271	2.63939
	20.2393	2.65831
	20.2515	2.64175
	20.2637	2.6629
	20.2759	2.64983
	20.2881	2.63779
	20.3003	2.71443
	20.3125	2.62959
	20.3247	2.58287
	20.3369	2.54191
	20.3491	2.53374
	20.3613	2.49751
	20.3735	2.49519
	20.3857	2.49763
	20.3979	2.52497
	20.4102	2.51858
	20.4224	2.61756
	20.4346	2.65663
	20.4468	2.7087
	20.459	2.76921
	20.4712	2.82514
	20.4834	2.84285
	20.4956	2.83991
	20.5078	2.79842
	20.52	2.78576
	20.5322	2.80817
	20.5444	2.81913
	20.5566	2.73062
	20.5688	2.72643
	20.5811	2.68399
	20.5933	2.69027
	20.6055	2.7193
	20.6177	2.63448
	20.6299	2.64005
	20.6421	2.60393
	20.6543	2.62771
	20.6665	2.64875
	20.6787	2.65133
	20.6909	2.67178
	20.7031	2.65362
	20.7153	2.6882
	20.7275	2.68854
	20.7397	2.62519
	20.752	2.56199
	20.7642	2.55515
	20.7764	2.53378
	20.7886	2.56554
	20.8008	2.61604
	20.813	2.65283
	20.8252	2.65881
	20.8374	2.63748
	20.8496	2.60166
	20.8618	2.61442
	20.874	2.62935
	20.8862	2.62883
	20.8984	2.61774
	20.9106	2.67784
	20.9229	2.65335
	20.9351	2.66241
	20.9473	2.70843
	20.9595	2.68391
	20.9717	2.69406
	20.9839	2.65724
	20.9961	2.59652
	21.0083	2.5672
	21.0205	2.64445
	21.0327	2.58536
	21.0449	2.63256
	21.0571	2.59336
	21.0693	2.61949
	21.0815	2.61357
	21.0938	2.62757
	21.106	2.57686
	21.1182	2.55605
	21.1304	2.55535
	21.1426	2.58757
	21.1548	2.59678
	21.167	2.64399
	21.1792	2.67549
	21.1914	2.7021
	21.2036	2.76469
	21.2158	2.81441
	21.228	2.7922
	21.2402	2.73627
	21.2524	2.7251
	21.2646	2.69851
	21.2769	2.73762
	21.2891	2.71463
	21.3013	2.64279
	21.3135	2.57259
	21.3257	2.65746
	21.3379	2.65943
	21.3501	2.61582
	21.3623	2.66421
	21.3745	2.67092
	21.3867	2.69099
	21.3989	2.66145
	21.4111	2.55942
	21.4233	2.50029
	21.4355	2.51188
	21.4478	2.50406
	21.46	2.48322
	21.4722	2.45915
	21.4844	2.46616
	21.4966	2.46355
	21.5088	2.45541
	21.521	2.47371
	21.5332	2.53354
	21.5454	2.65037
	21.5576	2.66272
	21.5698	2.65993
	21.582	2.67645
	21.5942	2.60216
	21.6064	2.60465
	21.6187	2.64089
	21.6309	2.63575
	21.6431	2.61203
	21.6553	2.63226
	21.6675	2.62134
	21.6797	2.67731
	21.6919	2.63613
	21.7041	2.63282
	21.7163	2.56944
	21.7285	2.4882
	21.7407	2.51596
	21.7529	2.50263
	21.7651	2.52696
	21.7773	2.55129
	21.7896	2.61046
	21.8018	2.64829
	21.814	2.6324
	21.8262	2.66319
	21.8384	2.69159
	21.8506	2.67022
	21.8628	2.7109
	21.875	2.72357
	21.8872	2.78797
	21.8994	2.73943
	21.9116	2.85035
	21.9238	2.84236
	21.936	2.83612
	21.9482	2.82968
	21.9604	2.77597
	21.9727	2.72942
	21.9849	2.68695
	21.9971	2.6891
	22.0093	2.64756
	22.0215	2.59644
	22.0337	2.53768
	22.0459	2.48253
	22.0581	2.45269
	22.0703	2.42792
	22.0825	2.39257
	22.0947	2.38736
	22.1069	2.34972
	22.1191	2.44864
	22.1313	2.45483
	22.1436	2.54413
	22.1558	2.51847
	22.168	2.52735
	22.1802	2.54033
	22.1924	2.55019
	22.2046	2.58845
	22.2168	2.62044
	22.229	2.62644
	22.2412	2.6371
	22.2534	2.58675
	22.2656	2.6667
	22.2778	2.70587
	22.29	2.74433
	22.3022	2.7668
	22.3145	2.72469
	22.3267	2.70467
	22.3389	2.74013
	22.3511	2.76898
	22.3633	2.72853
	22.3755	2.76375
	22.3877	2.71979
	22.3999	2.69307
	22.4121	2.60805
	22.4243	2.47213
	22.4365	2.44089
	22.4487	2.38911
	22.4609	2.31934
	22.4731	2.27781
	22.4854	2.29297
	22.4976	2.34087
	22.5098	2.36072
	22.522	2.37734
	22.5342	2.34778
	22.5464	2.33969
	22.5586	2.32614
	22.5708	2.34221
	22.583	2.39998
	22.5952	2.40305
	22.6074	2.42859
	22.6196	2.45806
	22.6318	2.40659
	22.644	2.39072
	22.6562	2.39789
	22.6685	2.42656
	22.6807	2.35347
	22.6929	2.25618
	22.7051	2.18215
	22.7173	2.12171
	22.7295	2.10764
	22.7417	1.98517
	22.7539	1.82193
	22.7661	1.76217
	22.7783	1.59727
	22.7905	1.49369
	22.8027	1.26198
	22.8149	0.964741
	22.8271	0.703446
	22.8394	0.471087
	22.8516	0.221568
	22.8638	-0.153077
	22.876	-0.635153
	22.8882	-1.21561
	22.9004	-1.8702
	22.9126	-2.46343
	22.9248	-3.0575
	22.937	-3.97171
	22.9492	-5.07853
	22.9614	-6.34779
	22.9736	-7.37052
	22.9858	-8.66723
	22.998	-10.4343
	23.0103	-12.6653
	23.0225	-15.4498
	23.0347	-18.2791
	23.0469	-20.6336
	23.0591	-23.6651
	23.0713	-27.9076
	23.0835	-32.9228
	23.0957	-38.3579
	23.1079	-41.2412
	23.1201	-43.1736
	23.1323	-45.5933
	23.1445	-47.7588
	23.1567	-49.8174
	23.1689	-51.4785
	23.1812	-51.891
	23.1934	-52.0915
	23.2056	-52.3485
	23.2178	-52.4698
	23.23	-52.2915
	23.2422	-51.7424
	23.2544	-50.629
	23.2666	-48.1464
	23.2788	-43.7461
	23.291	-38.8358
	23.3032	-34.5641
	23.3154	-31.3723
	23.3276	-28.7773
	23.3398	-25.5361
	23.3521	-22.4012
	23.3643	-19.5453
	23.3765	-17.5512
	23.3887	-15.4048
	23.4009	-12.6722
	23.4131	-9.98301
	23.4253	-7.24348
	23.4375	-5.09148
	23.4497	-3.5007
	23.4619	-2.12656
	23.4741	-0.918317
	23.4863	0.0437036
	23.4985	0.95695
	23.5107	1.48754
	23.5229	1.97028
	23.5352	2.2893
	23.5474	2.51286
	23.5596	2.56972
	23.5718	2.66995
	23.584	2.69146
	23.5962	2.76246
	23.6084	2.758
	23.6206	2.74084
	23.6328	2.59187
	23.645	2.59382
	23.6572	2.52801
	23.6694	2.53752
	23.6816	2.59204
	23.6938	2.67878
	23.7061	2.68725
	23.7183	2.72877
	23.7305	2.71219
	23.7427	2.73782
	23.7549	2.699
	23.7671	2.74444
	23.7793	2.88139
	23.7915	2.85817
	23.8037	2.85913
	23.8159	2.84861
	23.8281	2.88192
	23.8403	2.93133
	23.8525	2.92503
	23.8647	2.86583
	23.877	2.85763
	23.8892	2.92401
	23.9014	2.82719
	23.9136	2.88886
	23.9258	2.91396
	23.938	2.95415
	23.9502	2.98101
	23.9624	2.91316
	23.9746	2.86712
	23.9868	2.85063
	23.999	2.8405
	24.0112	2.85529
	24.0234	2.83427
	24.0356	2.83043
	24.0479	2.88399
	24.0601	2.91306
	24.0723	2.95014
	24.0845	3.05601
	24.0967	3.01952
	24.1089	3.03202
	24.1211	3.01581
	24.1333	2.98638
	24.1455	2.92495
	24.1577	2.85253
	24.1699	2.82412
	24.1821	2.80289
	24.1943	2.83941
	24.2065	2.81237
	24.2188	2.74199
	24.231	2.67937
	24.2432	2.67733
	24.2554	2.65829
	24.2676	2.68151
	24.2798	2.6508
	24.292	2.61026
	24.3042	2.6418
	24.3164	2.64869
	24.3286	2.66515
	24.3408	2.65099
	24.353	2.55933
	24.3652	2.51932
	24.3774	2.51057
[truncated: 618 more rows]

## Sheet: Fig. 4e
Fig. 4e
Cross-sectional Topography	X (nm)	Z height (nm)_Bias 5.0 V	Z height (nm)_Bias 7.5 V	Z height (nm)_Bias 10.0 V
Cross-sectional Topography	0	0.77231	8.51796	0.81455
	0.9766	0.48088	8.28153	0.68612
	1.9531	0.24115	7.98545	0.54047
	2.9297	0.00433	7.66062	0.34422
	3.9062	-0.25301	7.32635	0.15576
	4.8828	-0.54074	6.97429	-0.06232
	5.8594	-0.7221	6.64232	-0.28051
	6.8359	-0.90387	6.31615	-0.48368
	7.8125	-1.16158	5.96388	-0.64721
	8.7891	-1.3966	5.63965	-0.80625
	9.7656	-1.64237	5.35196	-1.05218
	10.7422	-1.86577	5.05897	-1.26968
	11.7188	-2.11154	4.77233	-1.50242
	12.6953	-2.36421	4.49442	-1.6912
	13.6719	-2.58911	4.23784	-1.97034
	14.6484	-2.9082	3.97283	-2.25526
	15.625	-3.11222	3.67401	-2.49299
	16.6016	-3.39913	3.35641	-2.732
	17.5781	-3.65552	2.99614	-2.93671
	18.5547	-3.96731	2.62162	-3.18014
	19.5312	-4.19672	2.26015	-3.38912
	20.5078	-4.43715	1.89067	-3.63499
	21.4844	-4.73652	1.54762	-3.87253
	22.4609	-5.03205	1.22779	-4.1214
	23.4375	-5.35908	0.88303	-4.23172
	24.4141	-5.60663	0.56443	-4.47426
	25.3906	-5.88387	0.2953	-4.69437
	26.3672	-6.19382	0.00666	-4.95737
	27.3437	-6.51557	-0.29538	-5.19848
	28.3203	-6.74851	-0.56853	-5.45611
	29.2969	-7.02329	-0.84342	-5.69913
	30.2734	-7.28043	-1.17512	-5.95671
	31.25	-7.63031	-1.47998	-6.19939
	32.2266	-7.9091	-1.73675	-6.45555
	33.2031	-8.16243	-2.0235	-6.7142
	34.1797	-8.42656	-2.326	-6.93599
	35.1562	-8.66405	-2.61181	-7.22446
	36.1328	-9.00042	-2.88269	-7.46539
	37.1094	-9.30984	-3.17095	-7.73838
	38.0859	-9.55022	-3.48604	-8.00804
	39.0625	-9.70201	-3.78713	-8.31763
	40.0391	-10.0112	-4.05704	-8.63783
	41.0156	-10.3053	-4.34835	-8.92611
	41.9922	-10.6189	-4.63356	-9.22596
	42.9687	-10.8905	-4.89543	-9.55297
	43.9453	-11.135	-5.21432	-9.8677
	44.9219	-11.3626	-5.57781	-10.2418
	45.8984	-11.6798	-5.91595	-10.6364
	46.875	-11.9603	-6.20032	-11.0272
	47.8516	-12.1961	-6.46649	-11.3819
	48.8281	-12.4628	-6.73832	-11.7503
	49.8047	-12.727	-7.00588	-12.1052
	50.7812	-13.0465	-7.27385	-12.5097
	51.7578	-13.3676	-7.57839	-12.805
	52.7344	-13.6243	-7.89309	-13.1918
	53.7109	-13.915	-8.13632	-13.5467
	54.6875	-14.2192	-8.37139	-13.8845
	55.6641	-14.5386	-8.67478	-14.235
	56.6406	-14.8082	-8.98542	-14.6039
	57.6172	-15.0945	-9.24684	-15.0776
	58.5937	-15.388	-9.55605	-15.5523
	59.5703	-15.6808	-9.91806	-16.0015
	60.5469	-15.9868	-10.2401	-16.4352
	61.5234	-16.3142	-10.5518	-16.8897
	62.5	-16.5995	-10.8759	-17.3645
	63.4766	-16.8961	-11.1697	-17.7946
	64.4531	-17.1792	-11.4078	-18.1713
	65.4297	-17.5007	-11.6606	-18.5216
	66.4062	-17.8081	-11.9788	-18.8078
	67.3828	-17.9831	-12.285	-19.1495
	68.3594	-18.2105	-12.5578	-19.4644
	69.3359	-18.4958	-12.8561	-19.693
	70.3125	-18.786	-13.172	-19.9635
	71.2891	-19.0376	-13.4698	-20.2856
	72.2656	-19.325	-13.7628	-20.5916
	73.2422	-19.6117	-14.0578	-20.8502
	74.2187	-19.8567	-14.3615	-21.1138
	75.1953	-20.1131	-14.7258	-21.4076
	76.1719	-20.4292	-15.1012	-21.6875
	77.1484	-20.7484	-15.4494	-21.9869
	78.125	-21.0561	-15.7813	-22.407
	79.1016	-21.2899	-16.0883	-22.7405
	80.0781	-21.6348	-16.4024	-23.0226
	81.0547	-21.9774	-16.7114	-23.3028
	82.0312	-22.2729	-16.9963	-23.6929
	83.0078	-22.6272	-17.2351	-24.1345
	83.9844	-22.9686	-17.5075	-24.5088
	84.9609	-23.3196	-17.8172	-24.8624
	85.9375	-23.6523	-18.0806	-25.244
	86.9141	-23.9696	-18.3541	-25.632
	87.8906	-24.3181	-18.6544	-25.982
	88.8672	-24.6437	-18.937	-26.3671
	89.8438	-25.0082	-19.1955	-26.7912
	90.8203	-25.3067	-19.4704	-27.2084
	91.7969	-25.6718	-19.7604	-27.5996
	92.7734	-25.9799	-20.0028	-28.0018
	93.75	-26.3908	-20.246	-28.3354
	94.7266	-26.7815	-20.5286	-28.6079
	95.7031	-27.1474	-20.8444	-28.9988
	96.6797	-27.4943	-21.1955	-29.402
	97.6562	-27.8577	-21.5345	-29.8176
	98.6328	-28.2641	-21.879	-30.1604
	99.6094	-28.6356	-22.2119	-30.501
	100.586	-29.0198	-22.5538	-30.8255
	101.562	-29.4202	-22.9563	-31.0681
	102.539	-29.8932	-23.4119	-31.3776
	103.516	-30.2727	-23.8684	-31.7055
	104.492	-30.6284	-24.3209	-32.0181
	105.469	-30.9952	-24.8068	-32.2397
	106.445	-31.3313	-25.318	-32.4339
	107.422	-31.735	-25.8116	-32.6536
	108.398	-32.1224	-26.346	-32.8396
	109.375	-32.5065	-26.9643	-32.9421
	110.352	-32.9376	-27.5106	-33.0744
	111.328	-33.3253	-27.9899	-33.1545
	112.305	-33.7151	-28.5312	-33.1721
	113.281	-34.0114	-29.1193	-33.1928
	114.258	-34.3823	-29.7275	-33.2267
	115.234	-34.7532	-30.3034	-33.2611
	116.211	-35.0691	-30.7976	-33.2326
	117.188	-35.4437	-31.2426	-33.2006
	118.164	-35.8158	-31.6306	-33.1809
	119.141	-36.1858	-32.0184	-33.1701
	120.117	-36.6739	-32.4224	-33.1705
	121.094	-37.0123	-32.8165	-33.1298
	122.07	-37.4115	-33.1926	-33.0815
	123.047	-37.8634	-33.515	-33.0676
	124.023	-38.2894	-33.8127	-33.0253
	125	-38.6783	-34.1069	-32.9857
	125.977	-39.0819	-34.3772	-32.8884
	126.953	-39.468	-34.6219	-32.7739
	127.93	-39.8401	-34.8682	-32.6385
	128.906	-40.2469	-35.0934	-32.5277
	129.883	-40.5816	-35.2867	-32.426
	130.859	-41.0404	-35.4948	-32.3004
	131.836	-41.4466	-35.7554	-32.1787
	132.812	-41.7766	-36.0053	-32.0472
	133.789	-42.1214	-36.2302	-31.8728
	134.766	-42.5344	-36.3943	-31.7396
	135.742	-42.8856	-36.504	-31.6244
	136.719	-43.3344	-36.6041	-31.507
	137.695	-43.6736	-36.6714	-31.3952
	138.672	-43.9714	-36.7114	-31.2688
	139.648	-44.3963	-36.7085	-31.1136
	140.625	-44.7846	-36.7431	-30.9964
	141.602	-45.1495	-36.8252	-30.8919
	142.578	-45.5063	-36.8422	-30.7168
	143.555	-45.8897	-36.8079	-30.6363
	144.531	-46.2209	-36.7807	-30.5106
	145.508	-46.57	-36.7822	-30.4153
	146.484	-46.9749	-36.7921	-30.3569
	147.461	-47.3868	-36.7952	-30.2558
	148.438	-47.7592	-36.7886	-30.1698
	149.414	-48.1761	-36.7602	-30.0776
	150.391	-48.5214	-36.7533	-30.032
	151.367	-48.8678	-36.7753	-30.0274
	152.344	-49.2927	-36.8082	-29.9273
	153.32	-49.6966	-36.8215	-29.909
	154.297	-50.1307	-36.8055	-29.8278
	155.273	-50.5391	-36.7991	-29.7768
	156.25	-50.968	-36.8056	-29.7013
	157.227	-51.379	-36.8	-29.6339
	158.203	-51.7599	-36.7886	-29.5578
	159.18	-52.2342	-36.7713	-29.4895
	160.156	-52.6887	-36.7272	-29.4882
	161.133	-53.0802	-36.6778	-29.4663
	162.109	-53.4665	-36.6568	-29.4234
	163.086	-53.8757	-36.6363	-29.3785
	164.062	-54.279	-36.6007	-29.4061
	165.039	-54.734	-36.5642	-29.4066
	166.016	-55.1173	-36.5465	-29.3089
	166.992	-55.4421	-36.5232	-29.27
	167.969	-55.8226	-36.4808	-29.2599
	168.945	-56.2281	-36.4513	-29.2835
	169.922	-56.6861	-36.4429	-29.3034
	170.898	-57.0824	-36.4611	-29.2522
	171.875	-57.4118	-36.4661	-29.1846
	172.852	-57.8375	-36.4418	-29.1742
	173.828	-58.2932	-36.431	-29.1795
	174.805	-58.6338	-36.4483	-29.1571
	175.781	-59.005	-36.4709	-29.1891
	176.758	-59.4226	-36.483	-29.162
	177.734	-59.8329	-36.5038	-29.1691
	178.711	-60.1807	-36.5021	-29.1365
	179.688	-60.5728	-36.5065	-29.0807
	180.664	-61.0256	-36.5242	-29.0815
	181.641	-61.4052	-36.531	-29.0356
	182.617	-61.7775	-36.5607	-29.0561
	183.594	-62.2471	-36.6128	-29.0503
	184.57	-62.6111	-36.6686	-29.0349
	185.547	-63.0253	-36.7234	-29.0495
	186.523	-63.4504	-36.788	-29.0548
	187.5	-63.9104	-36.8651	-29.0729
	188.477	-64.4043	-36.9502	-28.9962
	189.453	-64.8494	-37.0373	-28.9964
	190.43	-65.313	-37.1195	-29.0095
	191.406	-65.7693	-37.228	-28.9769
	192.383	-66.2944	-37.3571	-28.9425
	193.359	-66.7217	-37.4671	-28.9426
	194.336	-67.2208	-37.5842	-28.9465
	195.312	-67.7151	-37.7106	-28.8992
	196.289	-68.2297	-37.8482	-28.8963
	197.266	-68.7275	-38.0058	-28.9037
	198.242	-69.2197	-38.1672	-28.9184
	199.219	-69.6787	-38.3138	-28.8922
	200.195	-70.2023	-38.4489	-28.9004
	201.172	-70.6328	-38.5832	-28.9049
	202.148	-71.088	-38.7302	-28.9078
	203.125	-71.545	-38.8914	-28.8428
	204.102	-72.0431	-39.0459	-28.8319
	205.078	-72.6251	-39.2163	-28.7379
	206.055	-73.1358	-39.3989	-28.7001
	207.031	-73.6483	-39.5651	-28.6633
	208.008	-74.1261	-39.7271	-28.5979
	208.984	-74.6756	-39.9087	-28.5214
	209.961	-75.263	-40.0816	-28.4487
	210.938	-75.8116	-40.2402	-28.3613
	211.914	-76.2991	-40.3955	-28.3353
	212.891	-76.7902	-40.5457	-28.2915
	213.867	-77.3601	-40.7331	-28.2515
	214.844	-77.9018	-40.9234	-28.26
	215.82	-78.4077	-41.0724	-28.2199
	216.797	-78.8282	-41.2192	-28.1671
	217.773	-79.2355	-41.38	-28.1204
	218.75	-79.6727	-41.5308	-28.0849
	219.727	-80.178	-41.6896	-28.0799
	220.703	-80.7503	-41.8445	-28.0503
	221.68	-81.1037	-42.0038	-28.0267
	222.656	-81.5542	-42.1638	-27.9976
	223.633	-82.0778	-42.3128	-27.9932
	224.609	-82.5678	-42.4568	-27.9547
	225.586	-83.0176	-42.5945	-27.9601
	226.562	-83.4766	-42.7555	-27.9862
	227.539	-83.8874	-42.9407	-28.0038
	228.516	-84.2599	-43.1381	-27.9839
	229.492	-84.6366	-43.3317	-27.9925
	230.469	-84.9897	-43.5198	-27.988
	231.445	-85.3533	-43.7092	-28.0275
	232.422	-85.6717	-43.8918	-28.108
	233.398	-85.9735	-44.0671	-28.2401
	234.375	-86.2417	-44.2248	-28.2906
	235.352	-86.4839	-44.3553	-28.3858
	236.328	-86.7183	-44.5037	-28.5361
	237.305	-86.8339	-44.6895	-28.6709
	238.281	-86.9108	-44.8838	-28.7848
	239.258	-86.9391	-45.0435	-28.8813
	240.234	-86.8264	-45.1689	-29.0082
	241.211	-86.6907	-45.34	-29.1738
	242.188	-86.4751	-45.5639	-29.3405
	243.164	-86.3061	-45.7614	-29.4999
	244.141	-86.0686	-45.9488	-29.6652
	245.117	-85.7724	-46.1171	-29.7897
	246.094	-85.4617	-46.2597	-29.9589
	247.07	-85.1209	-46.4344	-30.1686
	248.047	-84.7173	-46.619	-30.349
	249.023	-84.292	-46.7898	-30.5027
	250	-83.7998	-46.955	-30.6319
	250.977	-83.3272	-47.1303	-30.8421
	251.953	-82.7606	-47.3295	-31.0613
	252.93	-82.1873	-47.5225	-31.2313
	253.906	-81.5567	-47.6677	-31.4734
	254.883	-80.9642	-47.8005	-31.7122
	255.859	-80.2845	-47.9664	-31.8965
	256.836	-79.6201	-48.1384	-32.0694
	257.812	-78.9452	-48.2906	-32.2461
	258.789	-78.2729	-48.4276	-32.4318
	259.766	-77.422	-48.5793	-32.6237
	260.742	-76.6449	-48.7643	-32.7735
	261.719	-75.8931	-48.9379	-32.9519
	262.695	-75.0792	-49.0583	-33.1732
	263.672	-74.1905	-49.1726	-33.3623
	264.648	-73.463	-49.3072	-33.5213
	265.625	-72.7454	-49.459	-33.673
	266.602	-71.8979	-49.6281	-33.8459
	267.578	-71.1516	-49.7682	-34.0108
	268.555	-70.4652	-49.8722	-34.2379
	269.531	-69.8502	-49.9858	-34.413
	270.508	-69.1748	-50.1027	-34.6175
	271.484	-68.513	-50.1852	-34.7732
	272.461	-67.8991	-50.2564	-34.9155
	273.438	-67.2856	-50.351	-35.0846
	274.414	-66.656	-50.4881	-35.2963
	275.391	-66.0654	-50.6052	-35.4498
	276.367	-65.4642	-50.6811	-35.637
	277.344	-64.8075	-50.7739	-35.7747
	278.32	-64.1745	-50.9069	-35.9207
	279.297	-63.5607	-51.0243	-36.0945
	280.273	-62.8764	-51.1063	-36.2469
	281.25	-62.1877	-51.2012	-36.4036
	282.227	-61.4974	-51.316	-36.5289
	283.203	-60.8097	-51.4421	-36.6119
	284.18	-60.0429	-51.5877	-36.839
	285.156	-59.2848	-51.7392	-36.9792
	286.133	-58.6634	-51.8651	-37.102
	287.109	-58.0389	-51.9873	-37.2606
	288.086	-57.4237	-52.139	-37.4507
	289.062	-56.7282	-52.2974	-37.6188
	290.039	-56.1015	-52.426	-37.8104
	291.016	-55.5399	-52.5758	-37.9757
	291.992	-54.8693	-52.7394	-38.1792
	292.969	-54.2968	-52.8958	-38.3316
	293.945	-53.7665	-53.0391	-38.5523
	294.922	-53.2227	-53.1783	-38.7686
	295.898	-52.5838	-53.3514	-38.999
	296.875	-52.0412	-53.5415	-39.1845
	297.852	-51.536	-53.697	-39.4268
	298.828	-50.9209	-53.8298	-39.6761
	299.805	-50.3485	-54.0162	-39.9082
	300.781	-49.7934	-54.2417	-40.1739
	301.758	-49.2415	-54.4506	-40.4001
	302.734	-48.6382	-54.6419	-40.6429
	303.711	-48.0943	-54.8519	-40.8744
	304.688	-47.5946	-55.0797	-41.1301
	305.664	-47.0921	-55.3014	-41.3422
	306.641	-46.5534	-55.5363	-41.5478
	307.617	-46.066	-55.768	-41.7972
	308.594	-45.5126	-55.9623	-42.0965
	309.57	-44.9514	-56.1845	-42.3798
	310.547	-44.4382	-56.4319	-42.6324
	311.523	-43.9341	-56.6454	-42.9377
	312.5	-43.4175	-56.8526	-43.2844
	313.477	-42.8398	-57.0609	-43.5278
	314.453	-42.3293	-57.2848	-43.7798
	315.43	-41.9062	-57.5311	-44.0671
	316.406	-41.3421	-57.77	-44.3577
	317.383	-40.8184	-57.9999	-44.6227
	318.359	-40.3239	-58.2741	-44.914
	319.336	-39.7924	-58.5464	-45.1834
	320.312	-39.2729	-58.8038	-45.4754
	321.289	-38.7641	-59.086	-45.7641
	322.266	-38.2736	-59.3528	-46.0864
	323.242	-37.8083	-59.5984	-46.4169
	324.219	-37.3292	-59.8558	-46.7066
	325.195	-36.8235	-60.1276	-47.014
	326.172	-36.3844	-60.3618	-47.3178
	327.148	-35.869	-60.5636	-47.6123
	328.125	-35.3417	-60.8	-47.8561
	329.102	-34.8426	-61.0804	-48.1282
	330.078	-34.3633	-61.3489	-48.4116
	331.055	-33.8119	-61.5436	-48.6418
	332.031	-33.2866	-61.6942	-48.8259
	333.008	-32.7773	-61.8869	-49.0664
	333.984	-32.3334	-62.1063	-49.3283
	334.961	-31.831	-62.3264	-49.5342
	335.938	-31.2938	-62.514	-49.726
	336.914	-30.8226	-62.6927	-49.9575
	337.891	-30.3582	-62.8969	-50.1677
	338.867	-29.8478	-63.0465	-50.3098
	339.844	-29.3421	-63.0989	-50.4718
	340.82	-28.842	-63.0651	-50.5961
	341.797	-28.3452	-62.9787	-50.765
	342.773	-27.823	-62.8467	-50.8982
	343.75	-27.3778	-62.6464	-51.0626
	344.727	-26.892	-62.401	-51.2375
	345.703	-26.3838	-62.1347	-51.3447
	346.68	-25.9276	-61.8415	-51.4013
	347.656	-25.4463	-61.5252	-51.4104
	348.633	-24.9613	-61.1633	-51.3651
	349.609	-24.4	-60.7262	-51.2622
	350.586	-23.8803	-60.2495	-51.1322
	351.562	-23.43	-59.7478	-50.9508
	352.539	-22.9484	-59.1901	-50.7854
	353.516	-22.4066	-58.5884	-50.5715
	354.492	-21.9368	-58.0105	-50.2933
	355.469	-21.4839	-57.4708	-49.9963
	356.445	-20.9917	-56.9175	-49.7259
	357.422	-20.4681	-56.345	-49.3446
	358.398	-20.0471	-55.783	-48.9756
	359.375	-19.536	-55.275	-48.5663
	360.352	-19.096	-54.7625	-48.1765
	361.328	-18.6397	-54.2112	-47.8104
	362.305	-18.2451	-53.6863	-47.3567
	363.281	-17.7959	-53.1512	-46.9027
	364.258	-17.334	-52.5983	-46.4787
	365.234	-16.948	-52.0505	-45.9869
	366.211	-16.5817	-51.4999	-45.4816
	367.188	-16.1351	-50.9409	-44.9908
	368.164	-15.6919	-50.3745	-44.4987
	369.141	-15.2719	-49.8162	-43.9407
	370.117	-14.892	-49.2824	-43.3398
	371.094	-14.5154	-48.7373	-42.7871
	372.07	-14.1217	-48.1681	-42.2687
	373.047	-13.7708	-47.6356	-41.7322
	374.023	-13.3589	-47.1123	-41.2082
	375	-12.9691	-46.5804	-40.7387
	375.977	-12.6481	-46.0712	-40.2685
	376.953	-12.3278	-45.5799	-39.786
	377.93	-11.9498	-45.1008	-39.3314
	378.906	-11.6081	-44.6012	-38.8629
	379.883	-11.2339	-44.1118	-38.3931
	380.859	-10.8886	-43.6589	-37.9104
	381.836	-10.4712	-43.2099	-37.4627
	382.812	-10.0568	-42.7668	-36.9862
	383.789	-9.66572	-42.347	-36.5066
	384.766	-9.27945	-41.9312	-36.0215
	385.742	-8.86725	-41.4962	-35.5849
	386.719	-8.47782	-41.0453	-35.1272
	387.695	-8.09429	-40.5712	-34.6178
	388.672	-7.65735	-40.1073	-34.1533
	389.648	-7.18096	-39.6675	-33.7162
	390.625	-6.74043	-39.2257	-33.2533
	391.602	-6.25824	-38.7866	-32.743
	392.578	-5.83089	-38.3473	-32.2856
	393.555	-5.34855	-37.9297	-31.8237
	394.531	-4.92419	-37.5081	-31.3394
	395.508	-4.42277	-37.0605	-30.8907
	396.484	-3.96165	-36.6063	-30.4366
	397.461	-3.49304	-36.1734	-29.9463
	398.438	-3.07271	-35.7569	-29.4725
	399.414	-2.6089	-35.2932	-29.0177
	400.391	-2.10365	-34.7845	-28.5581
	401.367	-1.68552	-34.3257	-28.1103
	402.344	-1.2144	-33.9053	-27.6803
	403.32	-0.78198	-33.4541	-27.2475
	404.297	-0.29724	-32.9487	-26.8082
	405.273	0.16573	-32.4363	-26.3396
	406.25	0.59074	-32.001	-25.8607
	407.227	1.02726	-31.5754	-25.394
	408.203	1.42221	-31.115	-24.9686
	409.18	1.84938	-30.6443	-24.5323
	410.156	2.27712	-30.1838	-24.093
	411.133	2.67928	-29.757	-23.6534
	412.109	3.02531	-29.323	-23.2156
	413.086	3.39731	-28.8646	-22.7748
	414.062	3.75884	-28.4237	-22.386
	415.039	4.14359	-27.9694	-21.9227
	416.016	4.47507	-27.5122	-21.4727
	416.992	4.80348	-27.0811	-21.0226
	417.969	5.12788	-26.6413	-20.5945
	418.945	5.49914	-26.1735	-20.2098
	419.922	5.81021	-25.7251	-19.7463
	420.898	6.1295	-25.3086	-19.2983
	421.875	6.395	-24.8655	-18.9126
	422.852	6.69575	-24.4013	-18.4753
	423.828	7.01476	-23.9716	-18.0267
	424.805	7.31432	-23.5442	-17.5769
	425.781	7.57526	-23.0933	-17.1294
	426.758	7.82671	-22.6454	-16.6484
	427.734	8.14689	-22.1944	-16.1906
	428.711	8.44048	-21.7407	-15.7473
	429.688	8.66328	-21.2985	-15.3223
	430.664	8.88576	-20.8751	-14.9227
	431.641	9.22865	-20.4538	-14.5195
	432.617	9.52804	-20.0544	-14.1174
	433.594	9.7488	-19.6577	-13.6903
	434.57	10.0063	-19.2283	-13.2328
	435.547	10.2756	-18.8257	-12.8155
	436.523	10.5518	-18.4385	-12.3959
	437.5	10.8617	-18.0191	-11.9367
	438.477	11.0918	-17.5754	-11.5038
	439.453	11.3328	-17.1234	-11.1149
	440.43	11.5883	-16.6881	-10.7321
	441.406	11.8619	-16.2602	-10.2612
	442.383	12.1455	-15.8264	-9.85897
	443.359	12.3546	-15.396	-9.464
	444.336	12.5672	-14.9831	-9.0514
	445.312	12.8707	-14.5718	-8.68233
	446.289	13.1446	-14.1275	-8.26761
	447.266	13.4068	-13.6752	-7.8948
	448.242	13.6057	-13.2499	-7.47126
	449.219	13.8305	-12.8545	-7.05041
	450.195	14.1201	-12.431	-6.66153
	451.172	14.3867	-11.9743	-6.25779
	452.148	14.5928	-11.533	-5.84751
	453.125	14.8387	-11.1364	-5.41734
	454.102	15.0978	-10.775	-5.02755
	455.078	15.3434	-10.3733	-4.62491
	456.055	15.6172	-9.95275	-4.24295
	457.031	15.863	-9.52984	-3.86514
	458.008	16.0988	-9.09783	-3.49924
	458.984	16.343	-8.6989	-3.16673
	459.961	16.6038	-8.30347	-2.75096
	460.938	16.8677	-7.8777	-2.38709
	461.914	17.1068	-7.45152	-2.03656
	462.891	17.3748	-7.0585	-1.72794
	463.867	17.6559	-6.66014	-1.36674
	464.844	17.8762	-6.24023	-1.05956
	465.82	18.0861	-5.84688	-0.7377
	466.797	18.3876	-5.45794	-0.39568
	467.773	18.623	-5.03998	-0.08167
	468.75	18.9069	-4.62965	0.21146
	469.727	19.1931	-4.24956	0.54481
	470.703	19.4579	-3.87779	0.84293
	471.68	19.6887	-3.47498	1.15526
	472.656	19.9298	-3.07776	1.46761
	473.633	20.1885	-2.71138	1.77394
	474.609	20.4232	-2.34744	2.02626
	475.586	20.6652	-1.97373	2.33311
	476.562	20.9188	-1.57413	2.62689
	477.539	21.1546	-1.19437	2.93578
	478.516	21.3724	-0.82988	3.27306
	479.492	21.5832	-0.44757	3.52778
	480.469	21.8208	-0.08409	3.85155
	481.445	22.0301	0.28168	4.20387
	482.422	22.2812	0.65258	4.49755
	483.398	22.5467	0.99416	4.79834
	484.375	22.7462	1.33296	5.05771
	485.352	23.0134	1.68261	5.35679
	486.328	23.2643	2.03216	5.67016
	487.305	23.4872	2.37915	5.99457
	488.281	23.7398	2.70732	6.28329
	489.258	23.9717	3.01881	6.59243
	490.234	24.1838	3.37136	6.8845
	491.211	24.4267	3.72458	7.16946
	492.188	24.6381	4.00433	7.44796
	493.164	24.8557	4.28116	7.70749
	494.141	25.0858	4.61347	7.96278
	495.117	25.2771	4.96027	8.21038
	496.094	25.4917	5.28815	8.50845
	497.07	25.6773	5.59597	8.812
	498.047	25.8547	5.90133	9.07551
	499.023	26.0546	6.21304	9.32544
