# Supplementary material for: Free-standing two-dimensional ferro-ionic memristor
Source: Nat Commun. 2024 Jun 18;15:5162. doi: 10.1038/s41467-024-48810-3 (PMC11189491; doi:10.1038/s41467-024-48810-3)
Supplement: Supplementary file 4 — Source Data [file 41467_2024_48810_MOESM4_ESM.zip › [Source Data]_NCOMMS-24-07556B/Figure 5.xlsx]

## Sheet: Fig. 5a
Fig. 5a
I-V Curve	Voltage (V)	Current (A)
I-V Curve	0.0097	8.7288e-10
	0.039	8.8016e-10
	0.0781	1.03768e-09
	0.1172	8.0306e-10
	0.1562	9.0292e-10
	0.1953	9.7451e-10
	0.2344	9.2303e-10
	0.2734	8.3461e-10
	0.3125	8.2738e-10
	0.3515	8.4847e-10
	0.3906	8.7396e-10
	0.4297	8.5848e-10
	0.4687	8.8966e-10
	0.5078	8.9728e-10
	0.5469	9.3717e-10
	0.5859	8.0865e-10
	0.625	8.6398e-10
	0.664	8.9279e-10
	0.7031	8.8271e-10
	0.7422	8.5418e-10
	0.7812	9.5029e-10
	0.8203	9.302e-10
	0.8594	9.1959e-10
	0.8984	8.6731e-10
	0.9375	8.8968e-10
	0.9765	9.2009e-10
	1.0156	9.2281e-10
	1.0547	1.03443e-09
	1.0937	8.5654e-10
	1.1328	9.066e-10
	1.1719	8.6055e-10
	1.2109	9.0965e-10
	1.25	9.1054e-10
	1.289	9.1127e-10
	1.3281	9.4441e-10
	1.3672	9.1008e-10
	1.4062	9.3426e-10
	1.4453	8.9295e-10
	1.4844	8.648e-10
	1.5234	9.0157e-10
	1.5625	8.4224e-10
	1.6015	8.622e-10
	1.6406	9.1553e-10
	1.6797	9.2578e-10
	1.7187	8.8051e-10
	1.7578	9.2211e-10
	1.7969	9.7445e-10
	1.8359	9.9144e-10
	1.875	9.2622e-10
	1.914	9.4052e-10
	1.9531	9.4928e-10
	1.9922	9.8612e-10
	2.0312	8.8859e-10
	2.0703	8.6213e-10
	2.1094	9.893e-10
	2.1484	9.0633e-10
	2.1875	8.7015e-10
	2.2265	9.1477e-10
	2.2656	1.06281e-09
	2.3047	9.1153e-10
	2.3437	9.1995e-10
	2.3828	1.04406e-09
	2.4219	1.02377e-09
	2.4609	9.9708e-10
	2.5	1.00759e-09
	2.539	8.9732e-10
	2.5781	9.4205e-10
	2.6172	1.0618e-09
	2.6562	1.01563e-09
	2.6953	9.9603e-10
	2.7344	9.7718e-10
	2.7734	1.01493e-09
	2.8125	1.00595e-09
	2.8515	1.02974e-09
	2.8906	1.00872e-09
	2.9297	1.0046e-09
	2.9687	8.9544e-10
	3.0078	1.03297e-09
	3.0469	8.854e-10
	3.0859	1.04161e-09
	3.125	1.02965e-09
	3.164	9.8593e-10
	3.2031	1.16159e-09
	3.2422	1.02232e-09
	3.2812	1.03432e-09
	3.3203	1.08508e-09
	3.3594	1.03239e-09
	3.3984	1.04472e-09
	3.4375	1.0103e-09
	3.4765	1.05924e-09
	3.5156	1.02306e-09
	3.5547	1.04274e-09
	3.5937	9.9288e-10
	3.6328	1.08981e-09
	3.6719	1.14119e-09
	3.7109	1.22204e-09
	3.75	1.17562e-09
	3.789	1.07143e-09
	3.8281	1.11223e-09
	3.8672	1.1017e-09
	3.9062	1.11671e-09
	3.9453	1.11147e-09
	3.9844	1.12413e-09
	4.0234	1.0846e-09
	4.0625	1.1168e-09
	4.1015	1.18449e-09
	4.1406	1.05374e-09
	4.1797	1.14687e-09
	4.2187	1.09589e-09
	4.2578	1.10772e-09
	4.2969	1.20628e-09
	4.3359	1.199e-09
	4.375	1.07084e-09
	4.414	1.1249e-09
	4.4531	1.14914e-09
	4.4922	1.26287e-09
	4.5312	1.21709e-09
	4.5703	1.25171e-09
	4.6094	1.15828e-09
	4.6484	1.29421e-09
	4.6875	1.19312e-09
	4.7265	1.25552e-09
	4.7656	1.2652e-09
	4.8047	1.18438e-09
	4.8437	1.28598e-09
	4.8828	1.24584e-09
	4.9219	1.24054e-09
	4.9609	1.28098e-09
	5	1.26633e-09
	5.039	1.26473e-09
	5.0781	1.31987e-09
	5.1172	1.19495e-09
	5.1562	1.28063e-09
	5.1953	1.24431e-09
	5.2344	1.3441e-09
	5.2734	1.27039e-09
	5.3125	1.33188e-09
	5.3515	1.32336e-09
	5.3906	1.42473e-09
	5.4297	1.34495e-09
	5.4687	1.45178e-09
	5.5078	1.32831e-09
	5.5469	1.26029e-09
	5.5859	1.27469e-09
	5.625	1.28928e-09
	5.664	1.31121e-09
	5.7031	1.31271e-09
	5.7422	1.37172e-09
	5.7812	1.42045e-09
	5.8203	1.38425e-09
	5.8594	1.32218e-09
	5.8984	1.35195e-09
	5.9375	1.45274e-09
	5.9765	1.38102e-09
	6.0156	1.32049e-09
	6.0547	1.40542e-09
	6.0937	1.4203e-09
	6.1328	1.478e-09
	6.1719	1.38104e-09
	6.2109	1.37677e-09
	6.25	1.48962e-09
	6.289	1.56015e-09
	6.3281	1.5546e-09
	6.3672	1.48188e-09
	6.4062	1.40968e-09
	6.4453	1.5192e-09
	6.4844	1.5671e-09
	6.5234	1.43819e-09
	6.5625	1.45742e-09
	6.6015	1.5864e-09
	6.6406	1.55728e-09
	6.6797	1.57575e-09
	6.7187	1.58165e-09
	6.7578	1.59055e-09
	6.7969	1.62223e-09
	6.8359	1.63909e-09
	6.875	1.65431e-09
	6.914	1.64557e-09
	6.9531	1.61546e-09
	6.9922	1.57852e-09
	7.0312	1.6877e-09
	7.0703	1.66431e-09
	7.1094	1.72981e-09
	7.1484	1.58787e-09
	7.1875	1.69911e-09
	7.2265	1.67211e-09
	7.2656	1.75456e-09
	7.3047	1.72592e-09
	7.3437	1.6928e-09
	7.3828	1.79592e-09
	7.4219	1.79337e-09
	7.4609	1.75769e-09
	7.5	1.80459e-09
	7.539	1.85996e-09
	7.5781	1.81153e-09
	7.6172	1.89207e-09
	7.6562	1.84512e-09
	7.6953	1.84612e-09
	7.7344	1.78092e-09
	7.7734	1.82877e-09
	7.8125	1.9102e-09
	7.8515	1.90326e-09
	7.8906	2.06402e-09
	7.9297	2.02253e-09
	7.9687	1.96049e-09
	8.0078	2.05878e-09
	8.0469	2.07398e-09
	8.0859	2.25167e-09
	8.125	2.13318e-09
	8.164	2.24948e-09
	8.2031	2.52191e-09
	8.2422	2.5006e-09
	8.2812	2.65366e-09
	8.3203	2.73512e-09
	8.3594	2.71638e-09
	8.3984	2.83045e-09
	8.4375	2.52809e-09
	8.4765	2.55645e-09
	8.5156	2.78501e-09
	8.5547	2.9317e-09
	8.5937	2.91357e-09
	8.6328	3.21222e-09
	8.6719	3.5967e-09
	8.7109	3.50691e-09
	8.75	3.1639e-09
	8.789	2.97755e-09
	8.8281	3.04844e-09
	8.8672	3.05781e-09
	8.9062	2.84084e-09
	8.9453	3.12139e-09
	8.9844	3.78991e-09
	9.0234	4.20354e-09
	9.0625	3.95876e-09
	9.1015	3.06547e-09
	9.1406	2.90171e-09
	9.1797	3.01711e-09
	9.2187	3.32565e-09
	9.2578	3.24194e-09
	9.2969	3.28449e-09
	9.3359	3.56534e-09
	9.375	3.85169e-09
	9.414	3.7835e-09
	9.4531	3.75951e-09
	9.4922	3.74956e-09
	9.5312	3.81034e-09
	9.5703	3.95172e-09
	9.6094	5.02389e-09
	9.6484	4.03796e-09
	9.6875	4.32711e-09
	9.7265	4.83583e-09
	9.7656	4.47716e-09
	9.8047	4.16494e-09
	9.8437	4.28862e-09
	9.8828	4.39441e-09
	9.9219	4.30294e-09
	9.9609	4.54462e-09
	9.9902	3.97636e-09
	9.9609	4.05116e-09
	9.9219	3.62128e-09
	9.8828	5.13193e-09
	9.8438	5.91822e-09
	9.8047	5.71542e-09
	9.7656	5.4989e-09
	9.7266	4.86859e-09
	9.6875	4.56398e-09
	9.6485	4.77093e-09
	9.6094	4.3846e-09
	9.5704	3.93093e-09
	9.5313	3.48286e-09
	9.4922	3.06859e-09
	9.4532	3.03473e-09
	9.4141	2.74244e-09
	9.3751	2.64266e-09
	9.336	2.87083e-09
	9.2969	2.7314e-09
	9.2579	2.67681e-09
	9.2188	2.65722e-09
	9.1798	2.71889e-09
	9.1407	2.64835e-09
	9.1017	2.61342e-09
	9.0626	2.70158e-09
	9.0235	2.57492e-09
	8.9845	2.52856e-09
	8.9454	2.72068e-09
	8.9064	2.619e-09
	8.8673	2.51323e-09
	8.8282	2.63342e-09
	8.7892	2.56639e-09
	8.7501	2.6269e-09
	8.7111	2.55335e-09
	8.672	2.69829e-09
	8.633	2.7419e-09
	8.5939	2.62437e-09
	8.5548	2.46448e-09
	8.5158	2.36994e-09
	8.4767	2.34248e-09
	8.4377	2.36963e-09
	8.3986	2.42938e-09
	8.3595	2.36508e-09
	8.3205	2.28775e-09
	8.2814	2.26169e-09
	8.2424	2.24896e-09
	8.2033	2.28212e-09
	8.1643	2.25367e-09
	8.1252	2.28879e-09
	8.0861	2.28294e-09
	8.0471	2.25025e-09
	8.008	2.18697e-09
	7.969	2.18819e-09
	7.9299	2.25022e-09
	7.8908	2.23434e-09
	7.8518	2.29181e-09
	7.8127	2.24579e-09
	7.7737	2.16867e-09
	7.7346	2.16148e-09
	7.6956	2.2286e-09
	7.6565	2.17885e-09
	7.6174	2.15699e-09
	7.5784	2.17539e-09
	7.5393	2.14152e-09
	7.5003	2.06978e-09
	7.4612	2.15115e-09
	7.4221	2.11706e-09
	7.3831	2.08764e-09
	7.344	2.0437e-09
	7.305	2.13292e-09
	7.2659	2.12864e-09
	7.2269	2.04726e-09
	7.1878	2.07486e-09
	7.1487	2.03621e-09
	7.1097	2.07526e-09
	7.0706	1.99989e-09
	7.0316	2.02613e-09
	6.9925	2.03709e-09
	6.9535	2.0117e-09
	6.9144	1.99202e-09
	6.8753	2.00048e-09
	6.8363	2.00664e-09
	6.7972	2.00547e-09
	6.7582	2.01327e-09
	6.7191	1.98307e-09
	6.68	1.98052e-09
	6.641	1.91749e-09
	6.6019	1.96562e-09
	6.5629	1.832e-09
	6.5238	1.87881e-09
	6.4847	1.93243e-09
	6.4457	1.84484e-09
	6.4066	1.8561e-09
	6.3676	1.8401e-09
	6.3285	1.8827e-09
	6.2895	1.86217e-09
	6.2504	1.84613e-09
	6.2113	1.7656e-09
	6.1723	1.81426e-09
	6.1332	1.69004e-09
	6.0942	1.75383e-09
	6.0551	1.63305e-09
	6.0161	1.72998e-09
	5.977	1.74988e-09
	5.9379	1.68161e-09
	5.8989	1.75815e-09
	5.8598	1.63285e-09
	5.8208	1.70651e-09
	5.7817	1.6755e-09
	5.7426	1.70185e-09
	5.7036	1.62166e-09
	5.6645	1.58235e-09
	5.6255	1.64116e-09
	5.5864	1.67773e-09
	5.5474	1.62786e-09
	5.5083	1.62425e-09
	5.4692	1.6242e-09
	5.4302	1.59045e-09
	5.3911	1.60921e-09
	5.3521	1.63402e-09
	5.313	1.55598e-09
	5.2739	1.62748e-09
	5.2349	1.58861e-09
	5.1958	1.48752e-09
	5.1568	1.54522e-09
	5.1177	1.49655e-09
	5.0787	1.45723e-09
	5.0396	1.42094e-09
	5.0005	1.46075e-09
	4.9615	1.52871e-09
	4.9224	1.48148e-09
	4.8834	1.44831e-09
	4.8443	1.43252e-09
	4.8052	1.49571e-09
	4.7662	1.30383e-09
	4.7271	1.41331e-09
	4.6881	1.37949e-09
	4.649	1.39958e-09
	4.61	1.37003e-09
	4.5709	1.33626e-09
	4.5318	1.44527e-09
	4.4928	1.2388e-09
	4.4537	1.26329e-09
	4.4147	1.16326e-09
	4.3756	1.286e-09
	4.3365	1.28442e-09
	4.2975	1.2692e-09
	4.2584	1.23446e-09
	4.2194	1.25785e-09
	4.1803	1.20007e-09
	4.1413	1.26124e-09
	4.1022	1.27996e-09
	4.0631	1.2377e-09
	4.0241	1.19845e-09
	3.985	1.13754e-09
	3.946	1.15043e-09
	3.9069	1.20017e-09
	3.8678	1.16315e-09
	3.8288	1.13934e-09
	3.7897	1.16994e-09
	3.7507	1.06254e-09
	3.7116	9.8755e-10
	3.6726	1.06804e-09
	3.6335	1.00522e-09
	3.5944	1.00076e-09
	3.5554	1.02602e-09
	3.5163	1.0122e-09
	3.4773	9.1571e-10
	3.4382	9.3066e-10
	3.3991	9.7858e-10
	3.3601	9.7341e-10
	3.321	1.00759e-09
	3.282	9.4919e-10
	3.2429	9.5162e-10
	3.2039	8.8601e-10
	3.1648	8.9049e-10
	3.1257	8.168e-10
	3.0867	8.8979e-10
	3.0476	8.4105e-10
	3.0086	8.6718e-10
	2.9695	8.4102e-10
	2.9304	8.5291e-10
	2.8914	8.5051e-10
	2.8523	7.7255e-10
	2.8133	8.004e-10
	2.7742	7.7152e-10
	2.7352	7.6456e-10
	2.6961	8.4608e-10
	2.657	7.2091e-10
	2.618	7.935e-10
	2.5789	6.7994e-10
	2.5399	7.0307e-10
	2.5008	7.1791e-10
	2.4618	6.592e-10
	2.4227	6.7778e-10
	2.3836	7.2649e-10
	2.3446	6.2071e-10
	2.3055	6.6508e-10
	2.2665	6.2397e-10
	2.2274	6.4476e-10
	2.1883	7.0164e-10
	2.1493	5.7391e-10
	2.1102	6.216e-10
	2.0712	5.0668e-10
	2.0321	6.0317e-10
	1.9931	5.955e-10
	1.954	6.43e-10
	1.9149	5.4735e-10
	1.8759	5.4857e-10
	1.8368	4.796e-10
	1.7978	5.1046e-10
	1.7587	4.8001e-10
	1.7196	4.6499e-10
	1.6806	4.488e-10
	1.6415	4.179e-10
	1.6025	4.147e-10
	1.5634	3.7304e-10
	1.5243	3.7816e-10
	1.4853	3.8456e-10
	1.4462	4.5688e-10
	1.4072	4.4255e-10
	1.3681	4.4067e-10
	1.3291	4.0303e-10
	1.29	3.8669e-10
	1.2509	3.9488e-10
	1.2119	3.8606e-10
	1.1728	3.4847e-10
	1.1338	2.4696e-10
	1.0947	2.7242e-10
	1.0557	3.9033e-10
	1.0166	2.3196e-10
	0.9775	2.8048e-10
	0.9385	3.4225e-10
	0.8994	2.705e-10
	0.8604	2.3647e-10
	0.8213	2.176e-10
	0.7822	1.5903e-10
	0.7432	3.3111e-10
	0.7041	2.8693e-10
	0.6651	2.1947e-10
	0.626	1.8621e-10
	0.587	2.794e-10
	0.5479	2.419e-10
	0.5088	2.3688e-10
	0.4698	2.5601e-10
	0.4307	2.8445e-10
	0.3917	2.351e-10
	0.3526	2.8213e-10
	0.3135	2.2986e-10
	0.2745	2.5243e-10
	0.2354	2.89e-10
	0.1964	1.8368e-10
	0.1573	2.4229e-10
	0.1183	2.5974e-10
	0.0792	2.0816e-10
	0.0401	1.8745e-10
	0.0011	2.4227e-10
	-0.038	2.7843e-10
	-0.077	2.6301e-10
	-0.1161	2.2419e-10
	-0.1551	2.0419e-10
	-0.1942	1.9578e-10
	-0.2333	2.4506e-10
	-0.2723	2.2097e-10
	-0.3114	2.4709e-10
	-0.3504	2.1895e-10
	-0.3895	2.4808e-10
	-0.4286	2.5793e-10
	-0.4676	2.251e-10
	-0.5067	2.1154e-10
	-0.5457	1.5354e-10
	-0.5848	1.8232e-10
	-0.6239	1.0557e-10
	-0.6629	1.9537e-10
	-0.702	2.1112e-10
	-0.741	9.739e-11
	-0.7801	1.838e-10
	-0.8191	1.3065e-10
	-0.8582	1.4584e-10
	-0.8973	1.8681e-10
	-0.9363	1.7384e-10
	-0.9754	2.5956e-10
	-1.0144	1.7886e-10
	-1.0535	1.7795e-10
	-1.0926	1.7077e-10
	-1.1316	2.135e-10
	-1.1707	2.0746e-10
	-1.2097	2.1392e-10
	-1.2488	2.1888e-10
	-1.2878	1.5251e-10
	-1.3269	1.0606e-10
	-1.366	1.7024e-10
	-1.405	1.9327e-10
	-1.4441	9.111e-11
	-1.4831	1.2786e-10
	-1.5222	1.5046e-10
	-1.5612	1.8943e-10
	-1.6003	9.161e-11
	-1.6394	1.8667e-10
	-1.6784	2.0141e-10
	-1.7175	1.7501e-10
	-1.7565	1.0111e-10
	-1.7956	9.346e-11
	-1.8347	1.8723e-10
	-1.8737	1.7149e-10
	-1.9128	1.2452e-10
	-1.9518	1.5557e-10
	-1.9909	1.2553e-10
	-2.0299	1.0358e-10
	-2.069	9.93e-11
	-2.1081	1.9249e-10
	-2.1471	1.3343e-10
	-2.1862	1.0715e-10
	-2.2252	5.012e-11
	-2.2643	6.677e-11
	-2.3034	6.815e-11
	-2.3424	1.0403e-10
	-2.3815	1.4917e-10
	-2.4205	9.051e-11
	-2.4596	1.1662e-10
	-2.4986	1.8849e-10
	-2.5377	6.957e-11
	-2.5768	9.666e-11
	-2.6158	1.2183e-10
	-2.6549	5.48e-11
	-2.6939	8.232e-11
	-2.733	4.419e-11
	-2.7721	5.552e-11
	-2.8111	3.164e-11
	-2.8502	5.192e-11
	-2.8892	1.4972e-10
	-2.9283	1.0918e-10
	-2.9673	6.125e-11
	-3.0064	2.401e-11
	-3.0455	1.678e-11
	-3.0845	8.313e-11
	-3.1236	4.214e-11
	-3.1626	6.421e-11
	-3.2017	1.201e-11
	-3.2408	8.75e-11
	-3.2798	2.697e-11
	-3.3189	4.765e-11
	-3.3579	7.869e-11
	-3.397	4.907e-11
	-3.436	1.5424e-10
	-3.4751	1.604e-11
	-3.5142	3.401e-11
	-3.5532	4.636e-11
	-3.5923	4.667e-11
	-3.6313	3.205e-11
	-3.6704	1.208e-11
	-3.7095	8.922e-11
	-3.7485	2.065e-10
	-3.7876	5.46e-12
	-3.8266	1.115e-11
	-3.8657	7.911e-11
	-3.9047	1.5339e-10
	-3.9438	3.529e-11
	-3.9829	2.932e-11
	-4.0219	5.973e-11
	-4.061	3.923e-11
	-4.1	1.462e-11
	-4.1391	3.132e-11
	-4.1782	3.631e-11
	-4.2172	6.691e-11
	-4.2563	2.584e-11
	-4.2953	1.679e-11
	-4.3344	5.23e-12
	-4.3734	1.0893e-10
	-4.4125	1.351e-11
	-4.4516	6.777e-11
	-4.4906	2.927e-11
	-4.5297	9.66e-12
	-4.5687	1.513e-11
	-4.6078	2.384e-11
	-4.6468	2.195e-11
	-4.6859	6.626e-11
	-4.725	5.259e-11
	-4.764	7e-13
	-4.8031	7.982e-11
	-4.8421	3.841e-11
	-4.8812	3.224e-11
	-4.9203	3.012e-11
	-4.9593	5.796e-11
	-4.9984	3.718e-11
	-5.0374	9.053e-11
	-5.0765	1.693e-11
	-5.1155	7.298e-11
	-5.1546	9.938e-11
	-5.1937	8.889e-11
	-5.2327	4.037e-11
	-5.2718	3.538e-11
	-5.3108	8.337e-11
	-5.3499	7.969e-11
	-5.389	2.84e-12
	-5.428	1.2793e-10
	-5.4671	5.62e-11
	-5.5061	8.834e-11
	-5.5452	1.3205e-10
	-5.5843	1.0317e-10
	-5.6233	9.447e-11
	-5.6624	2.997e-11
	-5.7014	7.501e-11
	-5.7405	6.148e-11
	-5.7795	1.711e-11
	-5.8186	3.038e-11
	-5.8577	1.285e-10
	-5.8967	1.7109e-10
	-5.9358	5.133e-11
	-5.9748	1.4367e-10
	-6.0139	1.0227e-10
	-6.0529	8.151e-11
	-6.092	1.3431e-10
	-6.1311	2.942e-11
	-6.1701	2.1476e-10
	-6.2092	4.0183e-10
	-6.2482	4.1987e-10
	-6.2873	5.2887e-10
	-6.3264	4.9814e-10
	-6.3654	4.0655e-10
	-6.4045	4.9979e-10
	-6.4435	4.8195e-10
	-6.4826	4.2696e-10
	-6.5216	3.4329e-10
	-6.5607	2.6081e-10
	-6.5998	3.7159e-10
	-6.6388	4.1417e-10
	-6.6779	4.1645e-10
	-6.7169	5.0875e-10
	-6.756	4.0557e-10
	-6.7951	3.9179e-10
	-6.8341	2.8479e-10
	-6.8732	3.2835e-10
	-6.9122	3.5415e-10
	-6.9513	2.8334e-10
	-6.9903	2.768e-10
	-7.0294	3.2446e-10
	-7.0685	3.6061e-10
	-7.1075	3.1614e-10
	-7.1466	3.9943e-10
	-7.1856	4.2422e-10
	-7.2247	3.7711e-10
	-7.2638	5.0375e-10
	-7.3028	2.9889e-10
	-7.3419	3.5478e-10
	-7.3809	4.1962e-10
	-7.42	5.4144e-10
	-7.459	6.2365e-10
	-7.4981	6.6816e-10
	-7.5372	7.1596e-10
	-7.5762	6.5424e-10
	-7.6153	6.5339e-10
	-7.6543	8.5242e-10
	-7.6934	6.5701e-10
	-7.7325	9.0503e-10
	-7.7715	9.9166e-10
	-7.8106	8.7076e-10
	-7.8496	8.3497e-10
	-7.8887	1.1132e-09
	-7.9277	1.16824e-09
	-7.9668	1.19564e-09
	-8.0059	1.2264e-09
	-8.0449	1.2342e-09
	-8.084	1.18296e-09
	-8.123	1.0908e-09
	-8.1621	1.06034e-09
	-8.2012	1.01351e-09
	-8.2402	1.0141e-09
	-8.2793	1.01177e-09
	-8.3183	9.0177e-10
	-8.3574	9.6601e-10
	-8.3964	7.3376e-10
	-8.4355	7.2481e-10
	-8.4746	7.1565e-10
	-8.5136	7.7967e-10
	-8.5527	6.4722e-10
	-8.5917	6.1943e-10
	-8.6308	7.2807e-10
	-8.6698	7.5874e-10
	-8.7089	7.3686e-10
	-8.748	6.6587e-10
	-8.787	7.4428e-10
	-8.8261	7.7773e-10
	-8.8651	6.3631e-10
	-8.9042	7.6799e-10
	-8.9433	7.7152e-10
	-8.9823	7.6851e-10
	-9.0214	7.852e-10
	-9.0604	1.26248e-09
	-9.0995	8.2128e-10
	-9.1386	7.8924e-10
	-9.1776	6.095e-10
	-9.2167	4.8693e-10
	-9.2557	5.1258e-10
	-9.2948	5.4836e-10
	-9.3338	5.1734e-10
	-9.3729	4.6012e-10
	-9.412	5.7673e-10
	-9.451	4.562e-10
	-9.4901	5.9897e-10
	-9.5291	9.5986e-10
	-9.5682	9.6618e-10
	-9.6072	1.48575e-09
	-9.6463	1.58902e-09
	-9.6854	1.60303e-09
	-9.7244	2.18969e-09
	-9.7635	2.62713e-09
	-9.8025	3.18988e-09
	-9.8416	3.93837e-09
	-9.8807	4.00568e-09
	-9.9197	5.03421e-09
	-9.9588	5.93771e-09
	-9.9881	5.44935e-09
	-9.9588	4.04235e-09
	-9.9198	4.29788e-09
	-9.8807	4.09278e-09
	-9.8417	4.89955e-09
	-9.8026	4.4665e-09
	-9.7635	4.31345e-09
	-9.7245	5.4317e-09
	-9.6854	5.73253e-09
	-9.6464	5.49413e-09
	-9.6073	5.55094e-09
	-9.5683	5.7157e-09
	-9.5292	6.12813e-09
	-9.4902	6.23405e-09
	-9.4511	6.97247e-09
	-9.4121	7.11926e-09
	-9.373	7.16223e-09
	-9.334	7.69969e-09
	-9.2949	6.61145e-09
	-9.2558	6.62683e-09
	-9.2168	7.33843e-09
	-9.1777	7.5558e-09
	-9.1387	8.38254e-09
	-9.0996	8.51191e-09
	-9.0606	8.58333e-09
	-9.0215	8.07011e-09
	-8.9825	7.07988e-09
	-8.9434	6.8542e-09
	-8.9044	7.79273e-09
	-8.8653	8.52308e-09
	-8.8263	8.08758e-09
	-8.7872	8.33441e-09
	-8.7481	8.83585e-09
	-8.7091	8.28644e-09
	-8.67	8.21049e-09
	-8.631	8.35335e-09
	-8.5919	8.68272e-09
	-8.5529	8.64429e-09
	-8.5138	7.24214e-09
	-8.4748	6.4312e-09
	-8.4357	7.12694e-09
	-8.3967	7.23755e-09
	-8.3576	7.56645e-09
	-8.3186	7.42966e-09
	-8.2795	6.82647e-09
	-8.2404	7.24862e-09
	-8.2014	5.45839e-09
	-8.1623	5.65227e-09
	-8.1233	5.9145e-09
	-8.0842	6.54662e-09
	-8.0452	5.57064e-09
	-8.0061	6.17949e-09
	-7.9671	5.63882e-09
	-7.928	5.3827e-09
	-7.889	5.26761e-09
	-7.8499	5.40804e-09
	-7.8108	5.48117e-09
	-7.7718	5.25342e-09
	-7.7327	4.15708e-09
	-7.6937	4.46526e-09
	-7.6546	4.268e-09
	-7.6156	4.39777e-09
	-7.5765	5.07413e-09
	-7.5375	5.55472e-09
	-7.4984	5.11797e-09
	-7.4594	4.55352e-09
	-7.4203	4.35741e-09
	-7.3813	5.17839e-09
	-7.3422	4.77893e-09
	-7.3031	4.04838e-09
	-7.2641	3.71087e-09
	-7.225	3.83156e-09
	-7.186	4.04772e-09
	-7.1469	4.20964e-09
	-7.1079	3.5277e-09
	-7.0688	3.81292e-09
	-7.0298	3.36533e-09
	-6.9907	2.81702e-09
	-6.9517	2.77682e-09
	-6.9126	3.24872e-09
	-6.8736	3.70619e-09
	-6.8345	3.23934e-09
	-6.7954	2.85066e-09
	-6.7564	3.12406e-09
	-6.7173	4.09228e-09
	-6.6783	4.19153e-09
	-6.6392	3.7644e-09
	-6.6002	3.90296e-09
	-6.5611	3.84285e-09
	-6.5221	3.74611e-09
	-6.483	3.29242e-09
	-6.444	3.28527e-09
	-6.4049	3.28275e-09
	-6.3658	2.92967e-09
	-6.3268	2.54746e-09
	-6.2877	2.51324e-09
	-6.2487	2.65261e-09
	-6.2096	2.60757e-09
	-6.1706	2.65293e-09
	-6.1315	2.77172e-09
	-6.0925	2.86898e-09
	-6.0534	2.88692e-09
	-6.0144	2.82578e-09
	-5.9753	2.82132e-09
	-5.9363	2.49863e-09
	-5.8972	2.29154e-09
	-5.8581	2.10426e-09
	-5.8191	1.98291e-09
	-5.78	1.81756e-09
	-5.741	1.98465e-09
	-5.7019	2.2868e-09
	-5.6629	2.08934e-09
	-5.6238	2.06928e-09
	-5.5848	1.97906e-09
	-5.5457	1.84117e-09
	-5.5067	1.88618e-09
	-5.4676	1.77134e-09
	-5.4286	1.97136e-09
	-5.3895	1.8172e-09
	-5.3504	1.81803e-09
	-5.3114	1.61609e-09
	-5.2723	1.4248e-09
	-5.2333	1.67345e-09
	-5.1942	1.26273e-09
	-5.1552	1.16155e-09
	-5.1161	1.18659e-09
	-5.0771	1.1077e-09
	-5.038	1.05802e-09
	-4.999	9.8864e-10
	-4.9599	6.9735e-10
	-4.9208	9.1042e-10
	-4.8818	1.20771e-09
	-4.8427	8.8272e-10
	-4.8037	6.2946e-10
	-4.7646	5.5868e-10
	-4.7256	6.0637e-10
	-4.6865	5.2149e-10
	-4.6475	3.1032e-10
	-4.6084	1.7e-10
	-4.5694	1.952e-10
	-4.5303	2.6126e-10
	-4.4913	1.8491e-10
	-4.4522	1.1391e-10
	-4.4131	1.3387e-10
	-4.3741	9.5e-12
	-4.335	1.0316e-10
	-4.296	8.572e-11
	-4.2569	8.585e-11
	-4.2179	2.583e-11
	-4.1788	1.7177e-10
	-4.1398	1.8257e-10
	-4.1007	1.4955e-10
	-4.0617	1.2146e-10
	-4.0226	2.492e-11
	-3.9836	1.4514e-10
	-3.9445	2.1818e-10
	-3.9054	1.4409e-10
	-3.8664	2.6323e-10
	-3.8273	1.66e-10
	-3.7883	2.2989e-10
	-3.7492	2.516e-10
	-3.7102	2.7291e-10
	-3.6711	2.4745e-10
	-3.6321	2.781e-10
	-3.593	3.8152e-10
	-3.554	3.6909e-10
	-3.5149	3.8594e-10
	-3.4759	4.2256e-10
	-3.4368	5.2933e-10
	-3.3977	4.634e-10
	-3.3587	5.7632e-10
	-3.3196	4.9645e-10
	-3.2806	5.6672e-10
	-3.2415	5.5169e-10
	-3.2025	5.3363e-10
	-3.1634	6.4441e-10
	-3.1244	6.5219e-10
	-3.0853	6.539e-10
	-3.0463	6.8751e-10
	-3.0072	6.8258e-10
	-2.9682	8.1341e-10
	-2.9291	7.1169e-10
	-2.89	7.6422e-10
	-2.851	7.6498e-10
	-2.8119	7.9527e-10
	-2.7729	7.3859e-10
	-2.7338	8.0401e-10
	-2.6948	7.7096e-10
	-2.6557	8.1327e-10
	-2.6167	7.332e-10
	-2.5776	7.9327e-10
	-2.5386	7.7553e-10
	-2.4995	8.794e-10
	-2.4605	8.0836e-10
	-2.4214	8.3641e-10
	-2.3823	7.8793e-10
	-2.3433	8.2725e-10
	-2.3042	8.2448e-10
	-2.2652	7.9174e-10
	-2.2261	8.632e-10
	-2.1871	9.2362e-10
	-2.148	8.6638e-10
	-2.109	8.2992e-10
	-2.0699	9.2031e-10
	-2.0309	8.3338e-10
	-1.9918	8.0099e-10
	-1.9527	8.6208e-10
	-1.9137	7.9485e-10
	-1.8746	8.8136e-10
	-1.8356	9.075e-10
	-1.7965	9.3149e-10
	-1.7575	8.6618e-10
	-1.7184	8.5351e-10
	-1.6794	9.0342e-10
	-1.6403	9.1204e-10
	-1.6013	8.7477e-10
	-1.5622	8.7214e-10
	-1.5231	9.0308e-10
	-1.4841	8.7536e-10
	-1.445	9.3427e-10
	-1.406	9.0735e-10
	-1.3669	8.7021e-10
	-1.3279	8.9599e-10
	-1.2888	9.1627e-10
	-1.2498	8.4462e-10
	-1.2107	8.05e-10
	-1.1717	9.3501e-10
	-1.1326	9.6704e-10
	-1.0936	9.4626e-10
	-1.0545	9.5572e-10
	-1.0155	8.956e-10
	-0.9764	9.8483e-10
	-0.9373	8.2749e-10
	-0.8983	8.9444e-10
	-0.8592	9.1162e-10
	-0.8202	8.5391e-10
	-0.7811	8.3667e-10
	-0.7421	9.1139e-10
	-0.703	8.7185e-10
	-0.664	8.9399e-10
	-0.6249	1.07535e-09
	-0.5859	9.3083e-10
	-0.5468	9.4153e-10
	-0.5077	9.3099e-10
	-0.4687	9.1818e-10
	-0.4296	9.1762e-10
	-0.3906	1.01153e-09
	-0.3515	8.5124e-10
	-0.3125	8.0113e-10
	-0.2734	9.14e-10
	-0.2344	8.829e-10
	-0.1953	9.2212e-10
	-0.1563	8.8506e-10
	-0.1172	9.0874e-10
	-0.0782	9.2218e-10
	-0.0391	9.0798e-10

## Sheet: Fig. 5i
Fig. 5i
Polarization Simulation W/ Flexoelectricity	Voltage (V)	Polarization (µC/m2)_480 nN	Polarization (µC/m2)_600 nN	Polarization (µC/m2)_720 nN
Polarization Simulation W/ Flexoelectricity	0	0	0	0
	0.3147	0.02239	0.02476	0.02663
	0.62909	0.05502	0.05748	0.05986
	0.94286	0.0984	0.09752	0.09879
	1.2557	0.15119	0.14381	0.14244
	1.5673	0.20983	0.19489	0.18981
	1.87735	0.2698	0.24912	0.23993
	2.18555	0.32743	0.30483	0.29188
	2.4916	0.38066	0.36055	0.34483
	2.79518	0.42879	0.4151	0.39805
	3.09601	0.47185	0.46764	0.45091
	3.39378	0.51024	0.51761	0.5029
	3.6882	0.54447	0.56468	0.5536
	3.97898	0.57504	0.60873	0.6027
	4.26584	0.60241	0.64976	0.64996
	4.54848	0.62699	0.68783	0.69523
	4.82664	0.64912	0.72309	0.73841
	5.10003	0.6691	0.75568	0.77943
	5.36839	0.6872	0.78578	0.81829
	5.63146	0.70362	0.81356	0.855
	5.88896	0.71856	0.83919	0.8896
	6.14065	0.73218	0.86284	0.92214
	6.38629	0.74462	0.88465	0.9527
	6.62562	0.75599	0.90478	0.98135
	6.85841	0.7664	0.92335	1.00817
	7.08443	0.77595	0.94048	1.03324
	7.30346	0.78471	0.95628	1.05665
	7.51529	0.79275	0.97086	1.07849
	7.71969	0.80014	0.98431	1.09882
	7.91648	0.80694	0.9967	1.11773
	8.10546	0.81318	1.00813	1.1353
	8.28644	0.81891	1.01865	1.15159
	8.45924	0.82417	1.02832	1.16668
	8.62369	0.829	1.03721	1.18061
	8.77963	0.83342	1.04537	1.19347
	8.9269	0.83747	1.05284	1.20529
	9.06537	0.84115	1.05965	1.21613
	9.19489	0.84451	1.06586	1.22603
	9.31534	0.84755	1.07149	1.23504
	9.42659	0.8503	1.07657	1.2432
	9.52854	0.85276	1.08112	1.25054
	9.62108	0.85495	1.08518	1.25709
	9.70414	0.85688	1.08876	1.26288
	9.77761	0.85856	1.09188	1.26793
	9.84144	0.86001	1.09456	1.27227
	9.89555	0.86122	1.0968	1.27591
	9.9399	0.8622	1.09862	1.27887
	9.97443	0.86296	1.10003	1.28116
	9.99913	0.8635	1.10103	1.28279
	10.0139	0.86382	1.10163	1.28377
	10.0189	0.86393	1.10183	1.28409
	10.0139	0.86392	1.10181	1.28406
	9.99913	0.86389	1.10176	1.28396
	9.97443	0.86384	1.10166	1.2838
	9.9399	0.86377	1.10153	1.28357
	9.89555	0.86367	1.10136	1.28327
	9.84144	0.86356	1.10115	1.28291
	9.77761	0.86342	1.1009	1.28247
	9.70414	0.86327	1.10061	1.28197
	9.62108	0.86309	1.10028	1.28138
	9.52854	0.86288	1.0999	1.28072
	9.42659	0.86266	1.09948	1.27998
	9.31534	0.8624	1.09901	1.27916
	9.19489	0.86213	1.09849	1.27824
	9.06537	0.86182	1.09792	1.27723
	8.9269	0.86149	1.0973	1.27612
	8.77963	0.86113	1.09662	1.27491
	8.62369	0.86074	1.09588	1.27358
	8.45924	0.86032	1.09508	1.27213
	8.28644	0.85987	1.09421	1.27055
	8.10546	0.85938	1.09326	1.26884
	7.91648	0.85885	1.09225	1.26697
	7.71969	0.85828	1.09114	1.26494
	7.51529	0.85768	1.08995	1.26273
	7.30346	0.85702	1.08867	1.26032
	7.08443	0.85632	1.08727	1.25771
	6.85841	0.85557	1.08577	1.25486
	6.62562	0.85476	1.08414	1.25176
	6.38629	0.85389	1.08238	1.24838
	6.14065	0.85296	1.08047	1.24468
	5.88896	0.85196	1.0784	1.24065
	5.63146	0.85088	1.07615	1.23554
	5.36839	0.84962	1.07316	1.22853
	5.10003	0.84786	1.0691	1.21949
	4.82664	0.84556	1.06387	1.20824
	4.54848	0.84268	1.05737	1.19462
	4.26584	0.83918	1.04948	1.17844
	3.97898	0.835	1.04006	1.15947
	3.6882	0.83009	1.02895	1.1375
	3.39378	0.82436	1.01595	1.11227
	3.09601	0.81773	1.00084	1.08352
	2.79518	0.8101	0.98335	1.05098
	2.4916	0.80133	0.96314	1.01438
	2.18555	0.79125	0.93983	0.97347
	1.87735	0.77967	0.91294	0.92802
	1.5673	0.76632	0.88193	0.87785
	1.2557	0.75085	0.84612	0.82286
	0.94286	0.73282	0.80476	0.76303
	0.62909	0.71163	0.75698	0.69847
	0.3147	0.68642	0.70183	0.62945
	-4.33247e-11	0.656	0.6384	0.55635
	-0.3147	0.61857	0.56594	0.47973
	-0.62909	0.57128	0.48413	0.40025
	-0.94286	0.50934	0.39351	0.3187
	-1.2557	0.42423	0.29566	0.23589
	-1.5673	0.30167	0.19329	0.15268
	-1.87735	0.13581	0.08978	0.06988
	-2.18555	-0.03083	-0.01156	-0.01177
	-2.4916	-0.16364	-0.10814	-0.09161
	-2.79518	-0.26541	-0.19832	-0.16911
	-3.09601	-0.34517	-0.28137	-0.24384
	-3.39378	-0.4095	-0.35718	-0.31548
	-3.6882	-0.46267	-0.42602	-0.38381
	-3.97898	-0.50746	-0.48837	-0.44871
	-4.26584	-0.54576	-0.54479	-0.51012
	-4.54848	-0.57891	-0.59586	-0.56804
	-4.82664	-0.60789	-0.6421	-0.62254
	-5.10003	-0.63342	-0.68403	-0.67369
	-5.36839	-0.65606	-0.7221	-0.72162
	-5.63146	-0.67625	-0.7567	-0.76644
	-5.88896	-0.69434	-0.78821	-0.80831
	-6.14065	-0.71062	-0.81693	-0.84737
	-6.38629	-0.72531	-0.84314	-0.88378
	-6.62562	-0.73861	-0.8671	-0.91767
	-6.85841	-0.75069	-0.88901	-0.9492
	-7.08443	-0.76167	-0.90907	-0.9785
	-7.30346	-0.77168	-0.92745	-1.00571
	-7.51529	-0.78081	-0.94429	-1.03097
	-7.71969	-0.78915	-0.95974	-1.05438
	-7.91648	-0.79678	-0.9739	-1.07606
	-8.10546	-0.80375	-0.9869	-1.09613
	-8.28644	-0.81013	-0.99881	-1.11467
	-8.45924	-0.81597	-1.00972	-1.13178
	-8.62369	-0.8213	-1.01971	-1.14754
	-8.77963	-0.82617	-1.02884	-1.16204
	-8.9269	-0.83061	-1.03718	-1.17533
	-9.06537	-0.83466	-1.04477	-1.18749
	-9.19489	-0.83832	-1.05166	-1.19858
	-9.31534	-0.84164	-1.05789	-1.20865
	-9.42659	-0.84462	-1.06351	-1.21775
	-9.52854	-0.8473	-1.06854	-1.22592
	-9.62108	-0.84967	-1.07301	-1.2332
	-9.70414	-0.85177	-1.07695	-1.23963
	-9.77761	-0.85359	-1.08038	-1.24524
	-9.84144	-0.85515	-1.08332	-1.25004
	-9.89555	-0.85646	-1.08578	-1.25408
	-9.9399	-0.85752	-1.08778	-1.25735
	-9.97443	-0.85834	-1.08932	-1.25989
	-9.99913	-0.85892	-1.09042	-1.26169
	-10.0139	-0.85927	-1.09107	-1.26277
	-10.0189	-0.85939	-1.09129	-1.26313
	-10.0139	-0.85938	-1.09127	-1.2631
	-9.99913	-0.85934	-1.09122	-1.263
	-9.97443	-0.85929	-1.09112	-1.26283
	-9.9399	-0.85922	-1.09099	-1.2626
	-9.89555	-0.85913	-1.09082	-1.26231
	-9.84144	-0.85901	-1.09061	-1.26194
	-9.77761	-0.85888	-1.09036	-1.26151
	-9.70414	-0.85872	-1.09006	-1.261
	-9.62108	-0.85854	-1.08973	-1.26041
	-9.52854	-0.85834	-1.08935	-1.25975
	-9.42659	-0.85811	-1.08893	-1.25901
	-9.31534	-0.85786	-1.08846	-1.25818
	-9.19489	-0.85758	-1.08794	-1.25726
	-9.06537	-0.85727	-1.08737	-1.25625
	-8.9269	-0.85694	-1.08674	-1.25514
	-8.77963	-0.85658	-1.08606	-1.25392
	-8.62369	-0.85619	-1.08532	-1.25259
	-8.45924	-0.85577	-1.08451	-1.25114
	-8.28644	-0.85531	-1.08364	-1.24956
	-8.10546	-0.85482	-1.08269	-1.24784
	-7.91648	-0.85429	-1.08167	-1.24597
	-7.71969	-0.85372	-1.08056	-1.24393
	-7.51529	-0.85311	-1.07936	-1.24172
	-7.30346	-0.85245	-1.07807	-1.23931
	-7.08443	-0.85175	-1.07667	-1.23669
	-6.85841	-0.85099	-1.07516	-1.23383
	-6.62562	-0.85018	-1.07352	-1.23072
	-6.38629	-0.84931	-1.07175	-1.22733
	-6.14065	-0.84837	-1.06983	-1.22363
	-5.88896	-0.84736	-1.06775	-1.21959
	-5.63146	-0.84628	-1.06549	-1.21516
	-5.36839	-0.84511	-1.06303	-1.20967
	-5.10003	-0.84368	-1.0597	-1.20206
	-4.82664	-0.84168	-1.05516	-1.19216
	-4.54848	-0.8391	-1.04932	-1.17981
	-4.26584	-0.83587	-1.04205	-1.16481
	-3.97898	-0.83196	-1.03322	-1.14695
	-3.6882	-0.82728	-1.02265	-1.12601
	-3.39378	-0.82178	-1.01016	-1.10174
	-3.09601	-0.81537	-0.99553	-1.07388
	-2.79518	-0.80793	-0.97847	-1.04216
	-2.4916	-0.79934	-0.95867	-1.00633
	-2.18555	-0.78943	-0.93573	-0.96613
	-1.87735	-0.778	-0.90919	-0.92133
	-1.5673	-0.76479	-0.87849	-0.87175
	-1.2557	-0.74945	-0.84298	-0.81731
	-0.94286	-0.73154	-0.80189	-0.75798
	-0.62909	-0.71045	-0.75435	-0.69389
	-0.3147	-0.68533	-0.69943	-0.6253
	1.10415e-10	-0.655	-0.63621	-0.55259
	0.3147	-0.61763	-0.56395	-0.47632
	0.62909	-0.57039	-0.48235	-0.39718
	0.94286	-0.50849	-0.39193	-0.31592
	1.2557	-0.4234	-0.29427	-0.23339
	1.5673	-0.30087	-0.19208	-0.15043
	1.87735	-0.13516	-0.08875	-0.06785
	2.18555	0.03125	0.01243	0.0136
	2.4916	0.16391	0.10887	0.09326
	2.79518	0.2656	0.19893	0.1706
	3.09601	0.3453	0.28189	0.24518
	3.39378	0.4096	0.35762	0.31669
	3.6882	0.46275	0.42639	0.3849
	3.97898	0.50752	0.48869	0.4497
	4.26584	0.54581	0.54507	0.51101
	4.54848	0.57896	0.59609	0.56886
	4.82664	0.60792	0.64231	0.62328
	5.10003	0.63345	0.68421	0.67437
	5.36839	0.65608	0.72226	0.72223
	5.63146	0.67627	0.75685	0.76701
	5.88896	0.69436	0.78834	0.80883
	6.14065	0.71063	0.81705	0.84785
	6.38629	0.72533	0.84325	0.88421
	6.62562	0.73863	0.86719	0.91807
	6.85841	0.7507	0.8891	0.94957
	7.08443	0.76168	0.90915	0.97885
	7.30346	0.77169	0.92752	1.00604
	7.51529	0.78082	0.94436	1.03127
	7.71969	0.78916	0.9598	1.05466
	7.91648	0.79679	0.97396	1.07633
	8.10546	0.80376	0.98695	1.09638
	8.28644	0.81014	0.99885	1.1149
	8.45924	0.81598	1.00976	1.132
	8.62369	0.82131	1.01975	1.14775
	8.77963	0.82618	1.02888	1.16224
	8.9269	0.83062	1.03721	1.17552
	9.06537	0.83466	1.0448	1.18767
	9.19489	0.83833	1.05169	1.19876
	9.31534	0.84164	1.05793	1.20882
	9.42659	0.84463	1.06354	1.21791
	9.52854	0.8473	1.06857	1.22608
	9.62108	0.84968	1.07304	1.23335
	9.70414	0.85177	1.07698	1.23978
	9.77761	0.85359	1.08041	1.24538
	9.84144	0.85515	1.08335	1.25019
	9.89555	0.85646	1.08581	1.25422
	9.9399	0.85752	1.0878	1.25749
	9.97443	0.85834	1.08935	1.26002
	9.99913	0.85892	1.09044	1.26182
	10.0139	0.85927	1.0911	1.2629
	10.0189	0.85939	1.09132	1.26326
	10.0139	0.85938	1.0913	1.26323
	9.99913	0.85935	1.09124	1.26313
	9.97443	0.8593	1.09115	1.26297
	9.9399	0.85922	1.09102	1.26274
	9.89555	0.85913	1.09084	1.26244
	9.84144	0.85902	1.09063	1.26207
	9.77761	0.85888	1.09038	1.26164
	9.70414	0.85872	1.09009	1.26113
	9.62108	0.85854	1.08976	1.26055
	9.52854	0.85834	1.08938	1.25988
	9.42659	0.85811	1.08895	1.25914
	9.31534	0.85786	1.08848	1.25831
	9.19489	0.85758	1.08796	1.2574
	9.06537	0.85728	1.08739	1.25638
	8.9269	0.85694	1.08677	1.25527
	8.77963	0.85658	1.08608	1.25406
	8.62369	0.85619	1.08534	1.25273
	8.45924	0.85577	1.08454	1.25128
	8.28644	0.85531	1.08366	1.24969
	8.10546	0.85482	1.08272	1.24797
	7.91648	0.85429	1.08169	1.2461
	7.71969	0.85372	1.08058	1.24406
	7.51529	0.85311	1.07939	1.24185
	7.30346	0.85246	1.07809	1.23944
	7.08443	0.85175	1.0767	1.23682
	6.85841	0.851	1.07518	1.23397
	6.62562	0.85018	1.07355	1.23086
	6.38629	0.84931	1.07178	1.22747
	6.14065	0.84838	1.06986	1.22376
	5.88896	0.84737	1.06778	1.21972
	5.63146	0.84628	1.06551	1.2153
	5.36839	0.84512	1.06305	1.20979
	5.10003	0.84368	1.05972	1.20217
	4.82664	0.84169	1.05519	1.19227
	4.54848	0.8391	1.04934	1.17991
	4.26584	0.83588	1.04207	1.1649
	3.97898	0.83196	1.03323	1.14703
	3.6882	0.82729	1.02267	1.12608
	3.39378	0.82178	1.01018	1.1018
	3.09601	0.81537	0.99554	1.07394
	2.79518	0.80793	0.97848	1.04222
	2.4916	0.79934	0.95868	1.00638
	2.18555	0.78943	0.93574	0.96617
	1.87735	0.778	0.9092	0.92137
	1.5673	0.76479	0.8785	0.87179
	1.2557	0.74945	0.84299	0.81734
	0.94286	0.73154	0.80189	0.75802
	0.62909	0.71045	0.75436	0.69392
	0.3147	0.68534	0.69944	0.62532
	-1.3918e-11	0.655	0.63622	0.55262
	-0.3147	0.61763	0.56396	0.47635
	-0.62909	0.57039	0.48236	0.3972
	-0.94286	0.50849	0.39193	0.31594
	-1.2557	0.4234	0.29427	0.23341
	-1.5673	0.30087	0.19209	0.15044
	-1.87735	0.13516	0.08876	0.06786
	-2.18555	-0.03125	-0.01242	-0.01358
	-2.4916	-0.16391	-0.10887	-0.09325
	-2.79518	-0.26559	-0.19893	-0.17059
	-3.09601	-0.3453	-0.28189	-0.24517
	-3.39378	-0.4096	-0.35762	-0.31668
	-3.6882	-0.46275	-0.42639	-0.38489
	-3.97898	-0.50752	-0.48869	-0.44969
	-4.26584	-0.54581	-0.54507	-0.51101
	-4.54848	-0.57896	-0.59609	-0.56885
	-4.82664	-0.60792	-0.64231	-0.62328
	-5.10003	-0.63345	-0.68421	-0.67436
	-5.36839	-0.65608	-0.72226	-0.72223
	-5.63146	-0.67627	-0.75685	-0.767
	-5.88896	-0.69436	-0.78834	-0.80883
	-6.14065	-0.71063	-0.81705	-0.84785
	-6.38629	-0.72533	-0.84325	-0.88421
	-6.62562	-0.73863	-0.86719	-0.91807
	-6.85841	-0.7507	-0.88909	-0.94957
	-7.08443	-0.76168	-0.90915	-0.97884
	-7.30346	-0.77169	-0.92752	-1.00603
	-7.51529	-0.78082	-0.94436	-1.03127
	-7.71969	-0.78916	-0.9598	-1.05466
	-7.91648	-0.79679	-0.97396	-1.07633
	-8.10546	-0.80376	-0.98695	-1.09638
	-8.28644	-0.81014	-0.99885	-1.1149
	-8.45924	-0.81598	-1.00976	-1.132
	-8.62369	-0.82131	-1.01975	-1.14775
	-8.77963	-0.82618	-1.02888	-1.16223
	-8.9269	-0.83062	-1.03721	-1.17552
	-9.06537	-0.83466	-1.0448	-1.18767
	-9.19489	-0.83833	-1.05169	-1.19875
	-9.31534	-0.84164	-1.05793	-1.20882
	-9.42659	-0.84463	-1.06354	-1.21791
	-9.52854	-0.8473	-1.06857	-1.22607
	-9.62108	-0.84968	-1.07304	-1.23335
	-9.70414	-0.85177	-1.07698	-1.23978
	-9.77761	-0.85359	-1.08041	-1.24538
	-9.84144	-0.85515	-1.08335	-1.25018
	-9.89555	-0.85646	-1.08581	-1.25421
	-9.9399	-0.85752	-1.0878	-1.25749
	-9.97443	-0.85834	-1.08935	-1.26002
	-9.99913	-0.85892	-1.09044	-1.26182
	-10.0139	-0.85927	-1.0911	-1.2629
	-10.0189	-0.85939	-1.09132	-1.26326
	-10.0139	-0.85938	-1.0913	-1.26323
	-9.99913	-0.85935	-1.09124	-1.26313
	-9.97443	-0.8593	-1.09115	-1.26297
	-9.9399	-0.85922	-1.09102	-1.26274
	-9.89555	-0.85913	-1.09084	-1.26244
	-9.84144	-0.85902	-1.09063	-1.26207
	-9.77761	-0.85888	-1.09038	-1.26164
	-9.70414	-0.85872	-1.09009	-1.26113
	-9.62108	-0.85854	-1.08976	-1.26055
	-9.52854	-0.85834	-1.08938	-1.25988
	-9.42659	-0.85811	-1.08895	-1.25914
	-9.31534	-0.85786	-1.08848	-1.25831
	-9.19489	-0.85758	-1.08796	-1.2574
	-9.06537	-0.85728	-1.08739	-1.25638
	-8.9269	-0.85694	-1.08677	-1.25527
	-8.77963	-0.85658	-1.08608	-1.25406
	-8.62369	-0.85619	-1.08534	-1.25273
	-8.45924	-0.85577	-1.08454	-1.25127
	-8.28644	-0.85531	-1.08366	-1.24969
	-8.10546	-0.85482	-1.08272	-1.24797
	-7.91648	-0.85429	-1.08169	-1.2461
	-7.71969	-0.85372	-1.08058	-1.24406
	-7.51529	-0.85311	-1.07939	-1.24185
	-7.30346	-0.85246	-1.07809	-1.23944
	-7.08443	-0.85175	-1.0767	-1.23682
	-6.85841	-0.851	-1.07518	-1.23397
	-6.62562	-0.85018	-1.07355	-1.23086
	-6.38629	-0.84931	-1.07178	-1.22747
	-6.14065	-0.84838	-1.06986	-1.22376
	-5.88896	-0.84737	-1.06778	-1.21972
	-5.63146	-0.84628	-1.06551	-1.2153
	-5.36839	-0.84512	-1.06305	-1.20979
	-5.10003	-0.84368	-1.05972	-1.20217
	-4.82664	-0.84169	-1.05519	-1.19227
	-4.54848	-0.8391	-1.04934	-1.1799
	-4.26584	-0.83588	-1.04207	-1.1649
	-3.97898	-0.83196	-1.03323	-1.14703
	-3.6882	-0.82729	-1.02267	-1.12608
	-3.39378	-0.82178	-1.01018	-1.1018
	-3.09601	-0.81537	-0.99554	-1.07394
	-2.79518	-0.80793	-0.97848	-1.04222
	-2.4916	-0.79934	-0.95868	-1.00638
	-2.18555	-0.78943	-0.93574	-0.96617
	-1.87735	-0.778	-0.9092	-0.92137
	-1.5673	-0.76479	-0.8785	-0.87179
	-1.2557	-0.74945	-0.84299	-0.81734
	-0.94286	-0.73154	-0.80189	-0.75802
	-0.62909	-0.71045	-0.75436	-0.69392
	-0.3147	-0.68534	-0.69944	-0.62532
	1.73259e-10	-0.655	-0.63622	-0.55262
	0.3147	-0.61763	-0.56396	-0.47635
	0.62909	-0.57039	-0.48236	-0.3972
	0.94286	-0.50849	-0.39193	-0.31594
	1.2557	-0.4234	-0.29427	-0.23341
	1.5673	-0.30087	-0.19209	-0.15044
	1.87735	-0.13516	-0.08876	-0.06786
	2.18555	0.03125	0.01242	0.01358
	2.4916	0.16391	0.10887	0.09325
	2.79518	0.26559	0.19893	0.17059
	3.09601	0.3453	0.28189	0.24517
	3.39378	0.4096	0.35762	0.31668
	3.6882	0.46275	0.42639	0.38489
	3.97898	0.50752	0.48869	0.44969
	4.26584	0.54581	0.54507	0.51101
	4.54848	0.57896	0.59609	0.56885
	4.82664	0.60792	0.64231	0.62328
	5.10003	0.63345	0.68421	0.67436
	5.36839	0.65608	0.72226	0.72223
	5.63146	0.67627	0.75685	0.767
	5.88896	0.69436	0.78834	0.80883
	6.14065	0.71063	0.81705	0.84785
	6.38629	0.72533	0.84325	0.88421
	6.62562	0.73863	0.86719	0.91807
	6.85841	0.7507	0.88909	0.94957
	7.08443	0.76168	0.90915	0.97884
	7.30346	0.77169	0.92752	1.00603
	7.51529	0.78082	0.94436	1.03127
	7.71969	0.78916	0.9598	1.05466
	7.91648	0.79679	0.97396	1.07633
	8.10546	0.80376	0.98695	1.09638
	8.28644	0.81014	0.99885	1.1149
	8.45924	0.81598	1.00976	1.132
	8.62369	0.82131	1.01975	1.14775
	8.77963	0.82618	1.02888	1.16223
	8.9269	0.83062	1.03721	1.17552
	9.06537	0.83466	1.0448	1.18767
	9.19489	0.83833	1.05169	1.19875
	9.31534	0.84164	1.05793	1.20882
	9.42659	0.84463	1.06354	1.21791
	9.52854	0.8473	1.06857	1.22607
	9.62108	0.84968	1.07304	1.23335
	9.70414	0.85177	1.07698	1.23978
	9.77761	0.85359	1.08041	1.24538
	9.84144	0.85515	1.08335	1.25018
	9.89555	0.85646	1.08581	1.25421
	9.9399	0.85752	1.0878	1.25749
	9.97443	0.85834	1.08935	1.26002
	9.99913	0.85892	1.09044	1.26182
	10.0139	0.85927	1.0911	1.2629
	10.0189	0.85939	1.09132	1.26326
	10.0139	0.85938	1.0913	1.26323
	9.99913	0.85935	1.09124	1.26313
	9.97443	0.8593	1.09115	1.26297
	9.9399	0.85922	1.09102	1.26274
	9.89555	0.85913	1.09084	1.26244
	9.84144	0.85902	1.09063	1.26207
	9.77761	0.85888	1.09038	1.26164
	9.70414	0.85872	1.09009	1.26113
	9.62108	0.85854	1.08976	1.26055
	9.52854	0.85834	1.08938	1.25988
	9.42659	0.85811	1.08895	1.25914
	9.31534	0.85786	1.08848	1.25831
	9.19489	0.85758	1.08796	1.2574
	9.06537	0.85728	1.08739	1.25638
	8.9269	0.85694	1.08677	1.25527
	8.77963	0.85658	1.08608	1.25406
	8.62369	0.85619	1.08534	1.25273
	8.45924	0.85577	1.08454	1.25127
	8.28644	0.85531	1.08366	1.24969
	8.10546	0.85482	1.08272	1.24797
	7.91648	0.85429	1.08169	1.2461
	7.71969	0.85372	1.08058	1.24406
	7.51529	0.85311	1.07939	1.24185
	7.30346	0.85246	1.07809	1.23944
	7.08443	0.85175	1.0767	1.23682
	6.85841	0.851	1.07518	1.23397
	6.62562	0.85018	1.07355	1.23086
	6.38629	0.84931	1.07178	1.22747
	6.14065	0.84838	1.06986	1.22376
	5.88896	0.84737	1.06778	1.21972
	5.63146	0.84628	1.06551	1.2153
	5.36839	0.84512	1.06305	1.20979
	5.10003	0.84368	1.05972	1.20217
	4.82664	0.84169	1.05519	1.19227
	4.54848	0.8391	1.04934	1.1799
	4.26584	0.83588	1.04207	1.1649
	3.97898	0.83196	1.03323	1.14703
	3.6882	0.82729	1.02267	1.12608
	3.39378	0.82178	1.01018	1.1018
	3.09601	0.81537	0.99554	1.07394
	2.79518	0.80793	0.97848	1.04222
	2.4916	0.79934	0.95868	1.00638
	2.18555	0.78943	0.93574	0.96617
	1.87735	0.778	0.9092	0.92137
	1.5673	0.76479	0.8785	0.87179
	1.2557	0.74945	0.84299	0.81734
	0.94286	0.73154	0.80189	0.75802
	0.62909	0.71045	0.75436	0.69392
	0.3147	0.68534	0.69944	0.62532
	-2.44882e-11	0.655	0.63622	0.55262
	-0.3147	0.61763	0.56396	0.47635
	-0.62909	0.57039	0.48236	0.3972
	-0.94286	0.50849	0.39193	0.31594
	-1.2557	0.4234	0.29427	0.23341
	-1.5673	0.30087	0.19209	0.15044
	-1.87735	0.13516	0.08876	0.06786
	-2.18555	-0.03125	-0.01242	-0.01358
	-2.4916	-0.16391	-0.10887	-0.09325
	-2.79518	-0.26559	-0.19893	-0.17059
	-3.09601	-0.3453	-0.28189	-0.24517
	-3.39378	-0.4096	-0.35762	-0.31668
	-3.6882	-0.46275	-0.42639	-0.38489
	-3.97898	-0.50752	-0.48869	-0.44969
	-4.26584	-0.54581	-0.54507	-0.51101
	-4.54848	-0.57896	-0.59609	-0.56885
	-4.82664	-0.60792	-0.64231	-0.62328
	-5.10003	-0.63345	-0.68421	-0.67436
	-5.36839	-0.65608	-0.72226	-0.72223
	-5.63146	-0.67627	-0.75685	-0.767
	-5.88896	-0.69436	-0.78834	-0.80883
	-6.14065	-0.71063	-0.81705	-0.84785
	-6.38629	-0.72533	-0.84325	-0.88421
	-6.62562	-0.73863	-0.86719	-0.91807
	-6.85841	-0.7507	-0.88909	-0.94957
	-7.08443	-0.76168	-0.90915	-0.97884
	-7.30346	-0.77169	-0.92752	-1.00603
	-7.51529	-0.78082	-0.94436	-1.03127
	-7.71969	-0.78916	-0.9598	-1.05466
	-7.91648	-0.79679	-0.97396	-1.07633
	-8.10546	-0.80376	-0.98695	-1.09638
	-8.28644	-0.81014	-0.99885	-1.1149
	-8.45924	-0.81598	-1.00976	-1.132
	-8.62369	-0.82131	-1.01975	-1.14775
	-8.77963	-0.82618	-1.02888	-1.16223
	-8.9269	-0.83062	-1.03721	-1.17552
	-9.06537	-0.83466	-1.0448	-1.18767
	-9.19489	-0.83833	-1.05169	-1.19875
	-9.31534	-0.84164	-1.05793	-1.20882
	-9.42659	-0.84463	-1.06354	-1.21791
	-9.52854	-0.8473	-1.06857	-1.22607
	-9.62108	-0.84968	-1.07304	-1.23335
	-9.70414	-0.85177	-1.07698	-1.23978
	-9.77761	-0.85359	-1.08041	-1.24538
	-9.84144	-0.85515	-1.08335	-1.25018
	-9.89555	-0.85646	-1.08581	-1.25421
	-9.9399	-0.85752	-1.0878	-1.25749
	-9.97443	-0.85834	-1.08935	-1.26002
	-9.99913	-0.85892	-1.09044	-1.26182
	-10.0139	-0.85927	-1.0911	-1.2629
	-10.0189	-0.85939	-1.09132	-1.26326
	-10.0139	-0.85938	-1.0913	-1.26323
	-9.99913	-0.85935	-1.09124	-1.26313
	-9.97443	-0.8593	-1.09115	-1.26297
	-9.9399	-0.85922	-1.09102	-1.26274
	-9.89555	-0.85913	-1.09084	-1.26244
	-9.84144	-0.85902	-1.09063	-1.26207
	-9.77761	-0.85888	-1.09038	-1.26164
	-9.70414	-0.85872	-1.09009	-1.26113
	-9.62108	-0.85854	-1.08976	-1.26055
	-9.52854	-0.85834	-1.08938	-1.25988
	-9.42659	-0.85811	-1.08895	-1.25914
	-9.31534	-0.85786	-1.08848	-1.25831
	-9.19489	-0.85758	-1.08796	-1.2574
	-9.06537	-0.85728	-1.08739	-1.25638
	-8.9269	-0.85694	-1.08677	-1.25527
	-8.77963	-0.85658	-1.08608	-1.25406
	-8.62369	-0.85619	-1.08534	-1.25273
	-8.45924	-0.85577	-1.08454	-1.25127
	-8.28644	-0.85531	-1.08366	-1.24969
	-8.10546	-0.85482	-1.08272	-1.24797
	-7.91648	-0.85429	-1.08169	-1.2461
	-7.71969	-0.85372	-1.08058	-1.24406
	-7.51529	-0.85311	-1.07939	-1.24185
	-7.30346	-0.85246	-1.07809	-1.23944
	-7.08443	-0.85175	-1.0767	-1.23682
	-6.85841	-0.851	-1.07518	-1.23397
	-6.62562	-0.85018	-1.07355	-1.23086
	-6.38629	-0.84931	-1.07178	-1.22747
	-6.14065	-0.84838	-1.06986	-1.22376
	-5.88896	-0.84737	-1.06778	-1.21972
	-5.63146	-0.84628	-1.06551	-1.2153
	-5.36839	-0.84512	-1.06305	-1.20979
	-5.10003	-0.84368	-1.05972	-1.20217
	-4.82664	-0.84169	-1.05519	-1.19227
	-4.54848	-0.8391	-1.04934	-1.1799
	-4.26584	-0.83588	-1.04207	-1.1649
	-3.97898	-0.83196	-1.03323	-1.14703
	-3.6882	-0.82729	-1.02267	-1.12608
	-3.39378	-0.82178	-1.01018	-1.1018
	-3.09601	-0.81537	-0.99554	-1.07394
	-2.79518	-0.80793	-0.97848	-1.04222
	-2.4916	-0.79934	-0.95868	-1.00638
	-2.18555	-0.78943	-0.93574	-0.96617
	-1.87735	-0.778	-0.9092	-0.92137
	-1.5673	-0.76479	-0.8785	-0.87179
	-1.2557	-0.74945	-0.84299	-0.81734
	-0.94286	-0.73154	-0.80189	-0.75802
	-0.62909	-0.71045	-0.75436	-0.69392
	-0.3147	-0.68534	-0.69944	-0.62532
	1.17101e-11	-0.655	-0.63622	-0.55262
		0.01136	0.00709	0.00413

## Sheet: Fig. 5j
Fig. 5j
Strain Simulation W/ Flexoelectricity	Voltage (V)	Strain Tensor (N/m2)_480 nN	Strain Tensor (N/m2)_600 nN	Strain Tensor (N/m2)_720 nN
Strain Simulation W/ Flexoelectricity	0	0	0	0
	0.3147	0.00522	0.00392	0.00261
	0.62909	0.00523	0.00392	0.00261
	0.94286	0.00527	0.00394	0.00263
	1.2557	0.00536	0.00399	0.00266
	1.5673	0.00555	0.00408	0.00271
	1.87735	0.00585	0.00422	0.00279
	2.18555	0.00626	0.0044	0.0029
	2.4916	0.00676	0.00465	0.00303
	2.79518	0.0073	0.00494	0.0032
	3.09601	0.00785	0.00527	0.0034
	3.39378	0.00841	0.00563	0.00362
	3.6882	0.00895	0.00602	0.00387
	3.97898	0.00946	0.00642	0.00413
	4.26584	0.00995	0.00682	0.00441
	4.54848	0.01041	0.00723	0.00471
	4.82664	0.01084	0.00763	0.00501
	5.10003	0.01125	0.00802	0.00531
	5.36839	0.01162	0.0084	0.00562
	5.63146	0.01197	0.00876	0.00593
	5.88896	0.0123	0.00911	0.00624
	6.14065	0.0126	0.00944	0.00653
	6.38629	0.01289	0.00976	0.00683
	6.62562	0.01315	0.01006	0.00711
	6.85841	0.01339	0.01034	0.00739
	7.08443	0.01362	0.0106	0.00765
	7.30346	0.01383	0.01086	0.0079
	7.51529	0.01403	0.01109	0.00815
	7.71969	0.01421	0.01131	0.00838
	7.91648	0.01438	0.01152	0.0086
	8.10546	0.01453	0.01171	0.00881
	8.28644	0.01468	0.01189	0.009
	8.45924	0.01481	0.01206	0.00919
	8.62369	0.01493	0.01221	0.00936
	8.77963	0.01505	0.01236	0.00952
	8.9269	0.01515	0.01249	0.00967
	9.06537	0.01525	0.01261	0.00981
	9.19489	0.01534	0.01272	0.00994
	9.31534	0.01542	0.01283	0.01006
	9.42659	0.01549	0.01292	0.01017
	9.52854	0.01556	0.01301	0.01027
	9.62108	0.01562	0.01309	0.01036
	9.70414	0.01567	0.01315	0.01045
	9.77761	0.01572	0.01322	0.01052
	9.84144	0.01576	0.01327	0.01058
	9.89555	0.0158	0.01331	0.01064
	9.9399	0.01583	0.01335	0.01068
	9.97443	0.01585	0.01338	0.01072
	9.99913	0.01587	0.01341	0.01075
	10.0139	0.01588	0.01343	0.01077
	10.0189	0.01589	0.01344	0.01078
	10.0139	0.01589	0.01344	0.01079
	9.99913	0.01589	0.01344	0.01079
	9.97443	0.01589	0.01344	0.01078
	9.9399	0.01589	0.01344	0.01078
	9.89555	0.01589	0.01343	0.01078
	9.84144	0.01589	0.01343	0.01078
	9.77761	0.01588	0.01343	0.01077
	9.70414	0.01588	0.01342	0.01077
	9.62108	0.01588	0.01342	0.01076
	9.52854	0.01587	0.01341	0.01075
	9.42659	0.01587	0.01341	0.01074
	9.31534	0.01586	0.0134	0.01073
	9.19489	0.01586	0.01339	0.01072
	9.06537	0.01585	0.01338	0.01071
	8.9269	0.01584	0.01337	0.0107
	8.77963	0.01583	0.01336	0.01069
	8.62369	0.01582	0.01335	0.01067
	8.45924	0.01581	0.01334	0.01065
	8.28644	0.0158	0.01332	0.01063
	8.10546	0.01579	0.01331	0.01061
	7.91648	0.01578	0.01329	0.01059
	7.71969	0.01577	0.01327	0.01057
	7.51529	0.01575	0.01326	0.01054
	7.30346	0.01574	0.01324	0.01052
	7.08443	0.01572	0.01321	0.01049
	6.85841	0.01571	0.01319	0.01045
	6.62562	0.01569	0.01316	0.01042
	6.38629	0.01567	0.01314	0.01038
	6.14065	0.01565	0.01311	0.01034
	5.88896	0.01562	0.01307	0.01029
	5.63146	0.0156	0.01304	0.01024
	5.36839	0.01557	0.013	0.01018
	5.10003	0.01554	0.01295	0.01009
	4.82664	0.0155	0.01288	0.00998
	4.54848	0.01544	0.0128	0.00985
	4.26584	0.01537	0.01269	0.00969
	3.97898	0.01529	0.01256	0.0095
	3.6882	0.01519	0.0124	0.00928
	3.39378	0.01507	0.01222	0.00903
	3.09601	0.01494	0.01201	0.00874
	2.79518	0.01478	0.01177	0.00843
	2.4916	0.0146	0.0115	0.00809
	2.18555	0.0144	0.01119	0.00771
	1.87735	0.01417	0.01085	0.00731
	1.5673	0.01391	0.01045	0.00688
	1.2557	0.01362	0.01002	0.00643
	0.94286	0.01328	0.00953	0.00597
	0.62909	0.0129	0.009	0.0055
	0.3147	0.01246	0.00841	0.00503
	-4.33247e-11	0.01196	0.00778	0.00458
	-0.3147	0.01138	0.00711	0.00415
	-0.62909	0.01069	0.00643	0.00375
	-0.94286	0.00989	0.00576	0.00341
	-1.2557	0.00893	0.00513	0.00311
	-1.5673	0.0078	0.0046	0.00289
	-1.87735	0.00652	0.00421	0.00273
	-2.18555	0.00549	0.00398	0.00264
	-2.4916	0.00524	0.00392	0.00261
	-2.79518	0.00561	0.00401	0.00265
	-3.09601	0.00623	0.00423	0.00275
	-3.39378	0.00693	0.00454	0.00291
	-3.6882	0.00762	0.00492	0.0031
	-3.97898	0.00828	0.00534	0.00334
	-4.26584	0.0089	0.00579	0.00361
	-4.54848	0.00948	0.00625	0.0039
	-4.82664	0.01001	0.0067	0.00421
	-5.10003	0.01051	0.00715	0.00453
	-5.36839	0.01096	0.00759	0.00486
	-5.63146	0.01138	0.00801	0.00519
	-5.88896	0.01176	0.00841	0.00552
	-6.14065	0.01212	0.00879	0.00585
	-6.38629	0.01244	0.00915	0.00617
	-6.62562	0.01274	0.00949	0.00648
	-6.85841	0.01302	0.00981	0.00679
	-7.08443	0.01328	0.01012	0.00708
	-7.30346	0.01352	0.0104	0.00736
	-7.51529	0.01374	0.01066	0.00763
	-7.71969	0.01394	0.01091	0.00788
	-7.91648	0.01413	0.01114	0.00812
	-8.10546	0.0143	0.01136	0.00835
	-8.28644	0.01446	0.01156	0.00857
	-8.45924	0.01461	0.01174	0.00877
	-8.62369	0.01474	0.01191	0.00896
	-8.77963	0.01487	0.01207	0.00914
	-8.9269	0.01498	0.01222	0.00931
	-9.06537	0.01509	0.01236	0.00946
	-9.19489	0.01518	0.01248	0.0096
	-9.31534	0.01527	0.01259	0.00973
	-9.42659	0.01535	0.0127	0.00985
	-9.52854	0.01542	0.01279	0.00996
	-9.62108	0.01549	0.01287	0.01006
	-9.70414	0.01554	0.01295	0.01015
	-9.77761	0.01559	0.01301	0.01023
	-9.84144	0.01564	0.01307	0.0103
	-9.89555	0.01568	0.01312	0.01036
	-9.9399	0.01571	0.01316	0.01041
	-9.97443	0.01574	0.0132	0.01045
	-9.99913	0.01576	0.01322	0.01048
	-10.0139	0.01577	0.01324	0.0105
	-10.0189	0.01578	0.01325	0.01052
	-10.0139	0.01578	0.01326	0.01052
	-9.99913	0.01578	0.01326	0.01052
	-9.97443	0.01578	0.01326	0.01052
	-9.9399	0.01578	0.01326	0.01052
	-9.89555	0.01578	0.01325	0.01052
	-9.84144	0.01577	0.01325	0.01051
	-9.77761	0.01577	0.01325	0.01051
	-9.70414	0.01577	0.01324	0.0105
	-9.62108	0.01576	0.01324	0.01049
	-9.52854	0.01576	0.01323	0.01049
	-9.42659	0.01576	0.01323	0.01048
	-9.31534	0.01575	0.01322	0.01047
	-9.19489	0.01574	0.01321	0.01046
	-9.06537	0.01574	0.0132	0.01045
	-8.9269	0.01573	0.01319	0.01044
	-8.77963	0.01572	0.01318	0.01042
	-8.62369	0.01571	0.01317	0.01041
	-8.45924	0.0157	0.01316	0.01039
	-8.28644	0.01569	0.01314	0.01037
	-8.10546	0.01568	0.01313	0.01035
	-7.91648	0.01567	0.01311	0.01033
	-7.71969	0.01566	0.01309	0.01031
	-7.51529	0.01564	0.01308	0.01028
	-7.30346	0.01563	0.01306	0.01026
	-7.08443	0.01561	0.01303	0.01023
	-6.85841	0.01559	0.01301	0.01019
	-6.62562	0.01558	0.01298	0.01016
	-6.38629	0.01556	0.01296	0.01012
	-6.14065	0.01553	0.01293	0.01008
	-5.88896	0.01551	0.01289	0.01003
	-5.63146	0.01549	0.01286	0.00999
	-5.36839	0.01546	0.01282	0.00993
	-5.10003	0.01543	0.01278	0.00987
	-4.82664	0.0154	0.01273	0.00978
	-4.54848	0.01535	0.01265	0.00966
	-4.26584	0.01529	0.01255	0.00951
	-3.97898	0.01521	0.01243	0.00934
	-3.6882	0.01512	0.01229	0.00913
	-3.39378	0.01501	0.01212	0.0089
	-3.09601	0.01488	0.01192	0.00863
	-2.79518	0.01473	0.01169	0.00833
	-2.4916	0.01455	0.01143	0.008
	-2.18555	0.01436	0.01113	0.00763
	-1.87735	0.01413	0.01079	0.00724
	-1.5673	0.01388	0.0104	0.00682
	-1.2557	0.01358	0.00997	0.00638
	-0.94286	0.01325	0.00949	0.00592
	-0.62909	0.01287	0.00896	0.00546
	-0.3147	0.01244	0.00838	0.005
	1.10415e-10	0.01194	0.00775	0.00455
	0.3147	0.01136	0.00709	0.00413
	0.62909	0.01068	0.00641	0.00374
	0.94286	0.00987	0.00574	0.00339
	1.2557	0.00892	0.00512	0.00311
	1.5673	0.00779	0.0046	0.00288
	1.87735	0.00652	0.00421	0.00272
	2.18555	0.00549	0.00398	0.00263
	2.4916	0.00524	0.00392	0.00261
	2.79518	0.00561	0.00401	0.00265
	3.09601	0.00623	0.00423	0.00276
	3.39378	0.00693	0.00454	0.00291
	3.6882	0.00762	0.00492	0.00311
	3.97898	0.00828	0.00534	0.00335
	4.26584	0.00891	0.00579	0.00361
	4.54848	0.00948	0.00625	0.00391
	4.82664	0.01002	0.0067	0.00422
	5.10003	0.01051	0.00715	0.00454
	5.36839	0.01096	0.00759	0.00487
	5.63146	0.01138	0.00801	0.0052
	5.88896	0.01176	0.00841	0.00553
	6.14065	0.01212	0.00879	0.00585
	6.38629	0.01244	0.00915	0.00618
	6.62562	0.01274	0.00949	0.00649
	6.85841	0.01302	0.00982	0.00679
	7.08443	0.01328	0.01012	0.00708
	7.30346	0.01352	0.0104	0.00736
	7.51529	0.01374	0.01067	0.00763
	7.71969	0.01394	0.01091	0.00788
	7.91648	0.01413	0.01114	0.00813
	8.10546	0.0143	0.01136	0.00835
	8.28644	0.01446	0.01156	0.00857
	8.45924	0.01461	0.01174	0.00877
	8.62369	0.01474	0.01191	0.00896
	8.77963	0.01487	0.01207	0.00914
	8.9269	0.01498	0.01222	0.00931
	9.06537	0.01509	0.01236	0.00946
	9.19489	0.01518	0.01248	0.0096
	9.31534	0.01527	0.01259	0.00974
	9.42659	0.01535	0.0127	0.00986
	9.52854	0.01542	0.01279	0.00997
	9.62108	0.01549	0.01287	0.01006
	9.70414	0.01554	0.01295	0.01015
	9.77761	0.01559	0.01302	0.01023
	9.84144	0.01564	0.01307	0.0103
	9.89555	0.01568	0.01312	0.01036
	9.9399	0.01571	0.01316	0.01041
	9.97443	0.01574	0.0132	0.01045
	9.99913	0.01576	0.01323	0.01048
	10.0139	0.01577	0.01324	0.01051
	10.0189	0.01578	0.01326	0.01052
	10.0139	0.01578	0.01326	0.01052
	9.99913	0.01578	0.01326	0.01052
	9.97443	0.01578	0.01326	0.01052
	9.9399	0.01578	0.01326	0.01052
	9.89555	0.01578	0.01325	0.01052
	9.84144	0.01577	0.01325	0.01051
	9.77761	0.01577	0.01325	0.01051
	9.70414	0.01577	0.01324	0.0105
	9.62108	0.01576	0.01324	0.0105
	9.52854	0.01576	0.01323	0.01049
	9.42659	0.01576	0.01323	0.01048
	9.31534	0.01575	0.01322	0.01047
	9.19489	0.01574	0.01321	0.01046
	9.06537	0.01574	0.0132	0.01045
	8.9269	0.01573	0.01319	0.01044
	8.77963	0.01572	0.01318	0.01042
	8.62369	0.01571	0.01317	0.01041
	8.45924	0.0157	0.01316	0.01039
	8.28644	0.01569	0.01314	0.01037
	8.10546	0.01568	0.01313	0.01035
	7.91648	0.01567	0.01311	0.01033
	7.71969	0.01566	0.01309	0.01031
	7.51529	0.01564	0.01308	0.01028
	7.30346	0.01563	0.01306	0.01026
	7.08443	0.01561	0.01303	0.01023
	6.85841	0.01559	0.01301	0.0102
	6.62562	0.01558	0.01298	0.01016
	6.38629	0.01556	0.01296	0.01012
	6.14065	0.01554	0.01293	0.01008
	5.88896	0.01551	0.0129	0.01004
	5.63146	0.01549	0.01286	0.00999
	5.36839	0.01546	0.01282	0.00993
	5.10003	0.01543	0.01278	0.00987
	4.82664	0.0154	0.01273	0.00978
	4.54848	0.01535	0.01265	0.00966
	4.26584	0.01529	0.01255	0.00951
	3.97898	0.01521	0.01243	0.00934
	3.6882	0.01512	0.01229	0.00913
	3.39378	0.01501	0.01212	0.0089
	3.09601	0.01488	0.01192	0.00863
	2.79518	0.01473	0.01169	0.00833
	2.4916	0.01455	0.01143	0.008
	2.18555	0.01436	0.01113	0.00763
	1.87735	0.01413	0.01079	0.00724
	1.5673	0.01388	0.0104	0.00682
	1.2557	0.01358	0.00997	0.00638
	0.94286	0.01325	0.00949	0.00592
	0.62909	0.01287	0.00896	0.00546
	0.3147	0.01244	0.00838	0.005
	-1.3918e-11	0.01194	0.00775	0.00455
	-0.3147	0.01136	0.00709	0.00413
	-0.62909	0.01068	0.00641	0.00374
	-0.94286	0.00987	0.00574	0.00339
	-1.2557	0.00892	0.00512	0.00311
	-1.5673	0.00779	0.0046	0.00288
	-1.87735	0.00652	0.00421	0.00272
	-2.18555	0.00549	0.00398	0.00263
	-2.4916	0.00524	0.00392	0.00261
	-2.79518	0.00561	0.00401	0.00265
	-3.09601	0.00623	0.00423	0.00276
	-3.39378	0.00693	0.00454	0.00291
	-3.6882	0.00762	0.00492	0.00311
	-3.97898	0.00828	0.00534	0.00335
	-4.26584	0.00891	0.00579	0.00361
	-4.54848	0.00948	0.00625	0.00391
	-4.82664	0.01002	0.0067	0.00422
	-5.10003	0.01051	0.00715	0.00454
	-5.36839	0.01096	0.00759	0.00487
	-5.63146	0.01138	0.00801	0.0052
	-5.88896	0.01176	0.00841	0.00553
	-6.14065	0.01212	0.00879	0.00585
	-6.38629	0.01244	0.00915	0.00618
	-6.62562	0.01274	0.00949	0.00649
	-6.85841	0.01302	0.00982	0.00679
	-7.08443	0.01328	0.01012	0.00708
	-7.30346	0.01352	0.0104	0.00736
	-7.51529	0.01374	0.01067	0.00763
	-7.71969	0.01394	0.01091	0.00788
	-7.91648	0.01413	0.01114	0.00813
	-8.10546	0.0143	0.01136	0.00835
	-8.28644	0.01446	0.01156	0.00857
	-8.45924	0.01461	0.01174	0.00877
	-8.62369	0.01474	0.01191	0.00896
	-8.77963	0.01487	0.01207	0.00914
	-8.9269	0.01498	0.01222	0.00931
	-9.06537	0.01509	0.01236	0.00946
	-9.19489	0.01518	0.01248	0.0096
	-9.31534	0.01527	0.01259	0.00974
	-9.42659	0.01535	0.0127	0.00986
	-9.52854	0.01542	0.01279	0.00997
	-9.62108	0.01549	0.01287	0.01006
	-9.70414	0.01554	0.01295	0.01015
	-9.77761	0.01559	0.01302	0.01023
	-9.84144	0.01564	0.01307	0.0103
	-9.89555	0.01568	0.01312	0.01036
	-9.9399	0.01571	0.01316	0.01041
	-9.97443	0.01574	0.0132	0.01045
	-9.99913	0.01576	0.01323	0.01048
	-10.0139	0.01577	0.01324	0.01051
	-10.0189	0.01578	0.01326	0.01052
	-10.0139	0.01578	0.01326	0.01052
	-9.99913	0.01578	0.01326	0.01052
	-9.97443	0.01578	0.01326	0.01052
	-9.9399	0.01578	0.01326	0.01052
	-9.89555	0.01578	0.01325	0.01052
	-9.84144	0.01577	0.01325	0.01051
	-9.77761	0.01577	0.01325	0.01051
	-9.70414	0.01577	0.01324	0.0105
	-9.62108	0.01576	0.01324	0.0105
	-9.52854	0.01576	0.01323	0.01049
	-9.42659	0.01576	0.01323	0.01048
	-9.31534	0.01575	0.01322	0.01047
	-9.19489	0.01574	0.01321	0.01046
	-9.06537	0.01574	0.0132	0.01045
	-8.9269	0.01573	0.01319	0.01044
	-8.77963	0.01572	0.01318	0.01042
	-8.62369	0.01571	0.01317	0.01041
	-8.45924	0.0157	0.01316	0.01039
	-8.28644	0.01569	0.01314	0.01037
	-8.10546	0.01568	0.01313	0.01035
	-7.91648	0.01567	0.01311	0.01033
	-7.71969	0.01566	0.01309	0.01031
	-7.51529	0.01564	0.01308	0.01028
	-7.30346	0.01563	0.01306	0.01026
	-7.08443	0.01561	0.01303	0.01023
	-6.85841	0.01559	0.01301	0.0102
	-6.62562	0.01558	0.01298	0.01016
	-6.38629	0.01556	0.01296	0.01012
	-6.14065	0.01554	0.01293	0.01008
	-5.88896	0.01551	0.0129	0.01004
	-5.63146	0.01549	0.01286	0.00999
	-5.36839	0.01546	0.01282	0.00993
	-5.10003	0.01543	0.01278	0.00987
	-4.82664	0.0154	0.01273	0.00978
	-4.54848	0.01535	0.01265	0.00966
	-4.26584	0.01529	0.01255	0.00951
	-3.97898	0.01521	0.01243	0.00934
	-3.6882	0.01512	0.01229	0.00913
	-3.39378	0.01501	0.01212	0.0089
	-3.09601	0.01488	0.01192	0.00863
	-2.79518	0.01473	0.01169	0.00833
	-2.4916	0.01455	0.01143	0.008
	-2.18555	0.01436	0.01113	0.00763
	-1.87735	0.01413	0.01079	0.00724
	-1.5673	0.01388	0.0104	0.00682
	-1.2557	0.01358	0.00997	0.00638
	-0.94286	0.01325	0.00949	0.00592
	-0.62909	0.01287	0.00896	0.00546
	-0.3147	0.01244	0.00838	0.005
	1.73259e-10	0.01194	0.00775	0.00455
	0.3147	0.01136	0.00709	0.00413
	0.62909	0.01068	0.00641	0.00374
	0.94286	0.00987	0.00574	0.00339
	1.2557	0.00892	0.00512	0.00311
	1.5673	0.00779	0.0046	0.00288
	1.87735	0.00652	0.00421	0.00272
	2.18555	0.00549	0.00398	0.00263
	2.4916	0.00524	0.00392	0.00261
	2.79518	0.00561	0.00401	0.00265
	3.09601	0.00623	0.00423	0.00276
	3.39378	0.00693	0.00454	0.00291
	3.6882	0.00762	0.00492	0.00311
	3.97898	0.00828	0.00534	0.00335
	4.26584	0.00891	0.00579	0.00361
	4.54848	0.00948	0.00625	0.00391
	4.82664	0.01002	0.0067	0.00422
	5.10003	0.01051	0.00715	0.00454
	5.36839	0.01096	0.00759	0.00487
	5.63146	0.01138	0.00801	0.0052
	5.88896	0.01176	0.00841	0.00553
	6.14065	0.01212	0.00879	0.00585
	6.38629	0.01244	0.00915	0.00618
	6.62562	0.01274	0.00949	0.00649
	6.85841	0.01302	0.00982	0.00679
	7.08443	0.01328	0.01012	0.00708
	7.30346	0.01352	0.0104	0.00736
	7.51529	0.01374	0.01067	0.00763
	7.71969	0.01394	0.01091	0.00788
	7.91648	0.01413	0.01114	0.00813
	8.10546	0.0143	0.01136	0.00835
	8.28644	0.01446	0.01156	0.00857
	8.45924	0.01461	0.01174	0.00877
	8.62369	0.01474	0.01191	0.00896
	8.77963	0.01487	0.01207	0.00914
	8.9269	0.01498	0.01222	0.00931
	9.06537	0.01509	0.01236	0.00946
	9.19489	0.01518	0.01248	0.0096
	9.31534	0.01527	0.01259	0.00974
	9.42659	0.01535	0.0127	0.00986
	9.52854	0.01542	0.01279	0.00997
	9.62108	0.01549	0.01287	0.01006
	9.70414	0.01554	0.01295	0.01015
	9.77761	0.01559	0.01302	0.01023
	9.84144	0.01564	0.01307	0.0103
	9.89555	0.01568	0.01312	0.01036
	9.9399	0.01571	0.01316	0.01041
	9.97443	0.01574	0.0132	0.01045
	9.99913	0.01576	0.01323	0.01048
	10.0139	0.01577	0.01324	0.01051
	10.0189	0.01578	0.01326	0.01052
	10.0139	0.01578	0.01326	0.01052
	9.99913	0.01578	0.01326	0.01052
	9.97443	0.01578	0.01326	0.01052
	9.9399	0.01578	0.01326	0.01052
	9.89555	0.01578	0.01325	0.01052
	9.84144	0.01577	0.01325	0.01051
	9.77761	0.01577	0.01325	0.01051
	9.70414	0.01577	0.01324	0.0105
	9.62108	0.01576	0.01324	0.0105
	9.52854	0.01576	0.01323	0.01049
	9.42659	0.01576	0.01323	0.01048
	9.31534	0.01575	0.01322	0.01047
	9.19489	0.01574	0.01321	0.01046
	9.06537	0.01574	0.0132	0.01045
	8.9269	0.01573	0.01319	0.01044
	8.77963	0.01572	0.01318	0.01042
	8.62369	0.01571	0.01317	0.01041
	8.45924	0.0157	0.01316	0.01039
	8.28644	0.01569	0.01314	0.01037
	8.10546	0.01568	0.01313	0.01035
	7.91648	0.01567	0.01311	0.01033
	7.71969	0.01566	0.01309	0.01031
	7.51529	0.01564	0.01308	0.01028
	7.30346	0.01563	0.01306	0.01026
	7.08443	0.01561	0.01303	0.01023
	6.85841	0.01559	0.01301	0.0102
	6.62562	0.01558	0.01298	0.01016
	6.38629	0.01556	0.01296	0.01012
	6.14065	0.01554	0.01293	0.01008
	5.88896	0.01551	0.0129	0.01004
	5.63146	0.01549	0.01286	0.00999
	5.36839	0.01546	0.01282	0.00993
	5.10003	0.01543	0.01278	0.00987
	4.82664	0.0154	0.01273	0.00978
	4.54848	0.01535	0.01265	0.00966
	4.26584	0.01529	0.01255	0.00951
	3.97898	0.01521	0.01243	0.00934
	3.6882	0.01512	0.01229	0.00913
	3.39378	0.01501	0.01212	0.0089
	3.09601	0.01488	0.01192	0.00863
	2.79518	0.01473	0.01169	0.00833
	2.4916	0.01455	0.01143	0.008
	2.18555	0.01436	0.01113	0.00763
	1.87735	0.01413	0.01079	0.00724
	1.5673	0.01388	0.0104	0.00682
	1.2557	0.01358	0.00997	0.00638
	0.94286	0.01325	0.00949	0.00592
	0.62909	0.01287	0.00896	0.00546
	0.3147	0.01244	0.00838	0.005
	-2.44882e-11	0.01194	0.00775	0.00455
	-0.3147	0.01136	0.00709	0.00413
	-0.62909	0.01068	0.00641	0.00374
	-0.94286	0.00987	0.00574	0.00339
	-1.2557	0.00892	0.00512	0.00311
	-1.5673	0.00779	0.0046	0.00288
	-1.87735	0.00652	0.00421	0.00272
	-2.18555	0.00549	0.00398	0.00263
	-2.4916	0.00524	0.00392	0.00261
	-2.79518	0.00561	0.00401	0.00265
	-3.09601	0.00623	0.00423	0.00276
	-3.39378	0.00693	0.00454	0.00291
	-3.6882	0.00762	0.00492	0.00311
	-3.97898	0.00828	0.00534	0.00335
	-4.26584	0.00891	0.00579	0.00361
	-4.54848	0.00948	0.00625	0.00391
	-4.82664	0.01002	0.0067	0.00422
	-5.10003	0.01051	0.00715	0.00454
	-5.36839	0.01096	0.00759	0.00487
	-5.63146	0.01138	0.00801	0.0052
	-5.88896	0.01176	0.00841	0.00553
	-6.14065	0.01212	0.00879	0.00585
	-6.38629	0.01244	0.00915	0.00618
	-6.62562	0.01274	0.00949	0.00649
	-6.85841	0.01302	0.00982	0.00679
	-7.08443	0.01328	0.01012	0.00708
	-7.30346	0.01352	0.0104	0.00736
	-7.51529	0.01374	0.01067	0.00763
	-7.71969	0.01394	0.01091	0.00788
	-7.91648	0.01413	0.01114	0.00813
	-8.10546	0.0143	0.01136	0.00835
	-8.28644	0.01446	0.01156	0.00857
	-8.45924	0.01461	0.01174	0.00877
	-8.62369	0.01474	0.01191	0.00896
	-8.77963	0.01487	0.01207	0.00914
	-8.9269	0.01498	0.01222	0.00931
	-9.06537	0.01509	0.01236	0.00946
	-9.19489	0.01518	0.01248	0.0096
	-9.31534	0.01527	0.01259	0.00974
	-9.42659	0.01535	0.0127	0.00986
	-9.52854	0.01542	0.01279	0.00997
	-9.62108	0.01549	0.01287	0.01006
	-9.70414	0.01554	0.01295	0.01015
	-9.77761	0.01559	0.01302	0.01023
	-9.84144	0.01564	0.01307	0.0103
	-9.89555	0.01568	0.01312	0.01036
	-9.9399	0.01571	0.01316	0.01041
	-9.97443	0.01574	0.0132	0.01045
	-9.99913	0.01576	0.01323	0.01048
	-10.0139	0.01577	0.01324	0.01051
	-10.0189	0.01578	0.01326	0.01052
	-10.0139	0.01578	0.01326	0.01052
	-9.99913	0.01578	0.01326	0.01052
	-9.97443	0.01578	0.01326	0.01052
	-9.9399	0.01578	0.01326	0.01052
	-9.89555	0.01578	0.01325	0.01052
	-9.84144	0.01577	0.01325	0.01051
	-9.77761	0.01577	0.01325	0.01051
	-9.70414	0.01577	0.01324	0.0105
	-9.62108	0.01576	0.01324	0.0105
	-9.52854	0.01576	0.01323	0.01049
	-9.42659	0.01576	0.01323	0.01048
	-9.31534	0.01575	0.01322	0.01047
	-9.19489	0.01574	0.01321	0.01046
	-9.06537	0.01574	0.0132	0.01045
	-8.9269	0.01573	0.01319	0.01044
	-8.77963	0.01572	0.01318	0.01042
	-8.62369	0.01571	0.01317	0.01041
	-8.45924	0.0157	0.01316	0.01039
	-8.28644	0.01569	0.01314	0.01037
	-8.10546	0.01568	0.01313	0.01035
	-7.91648	0.01567	0.01311	0.01033
	-7.71969	0.01566	0.01309	0.01031
	-7.51529	0.01564	0.01308	0.01028
	-7.30346	0.01563	0.01306	0.01026
	-7.08443	0.01561	0.01303	0.01023
	-6.85841	0.01559	0.01301	0.0102
	-6.62562	0.01558	0.01298	0.01016
	-6.38629	0.01556	0.01296	0.01012
	-6.14065	0.01554	0.01293	0.01008
	-5.88896	0.01551	0.0129	0.01004
	-5.63146	0.01549	0.01286	0.00999
	-5.36839	0.01546	0.01282	0.00993
	-5.10003	0.01543	0.01278	0.00987
	-4.82664	0.0154	0.01273	0.00978
	-4.54848	0.01535	0.01265	0.00966
	-4.26584	0.01529	0.01255	0.00951
	-3.97898	0.01521	0.01243	0.00934
	-3.6882	0.01512	0.01229	0.00913
	-3.39378	0.01501	0.01212	0.0089
	-3.09601	0.01488	0.01192	0.00863
	-2.79518	0.01473	0.01169	0.00833
	-2.4916	0.01455	0.01143	0.008
	-2.18555	0.01436	0.01113	0.00763
	-1.87735	0.01413	0.01079	0.00724
	-1.5673	0.01388	0.0104	0.00682
	-1.2557	0.01358	0.00997	0.00638
	-0.94286	0.01325	0.00949	0.00592
	-0.62909	0.01287	0.00896	0.00546
	-0.3147	0.01244	0.00838	0.005
	1.17101e-11	0.01194	0.00775	0.00455
		0.01136	0.00709	0.00413
