# Supplementary material for: Free-standing two-dimensional ferro-ionic memristor
Source: Nat Commun. 2024 Jun 18;15:5162. doi: 10.1038/s41467-024-48810-3 (PMC11189491; doi:10.1038/s41467-024-48810-3)
Supplement: Supplementary file 4 — Source Data [file 41467_2024_48810_MOESM4_ESM.zip › [Source Data]_NCOMMS-24-07556B/Figure 3.xlsx]

## Sheet: Fig. 3c
Fig. 3c
PFM Amplitude	Voltage (V)	PFM Amlitude (mV)
PFM Amplitude	0.0098	2.57639
	0.039	2.5345
	0.0781	2.6865
	0.1172	2.65127
	0.1562	2.65435
	0.1953	2.79946
	0.2344	2.90983
	0.2734	2.91569
	0.3125	2.95939
	0.3515	3.01735
	0.3906	3.16757
	0.4297	3.258
	0.4687	3.25317
	0.5078	3.34862
	0.5469	3.4725
	0.5859	3.24815
	0.625	3.30795
	0.664	3.13026
	0.7031	3.2222
	0.7422	3.30871
	0.7812	3.34496
	0.8203	3.42683
	0.8594	3.45497
	0.8984	3.55656
	0.9375	3.59591
	0.9766	3.71683
	1.0156	3.75996
	1.0547	3.73435
	1.0937	3.71243
	1.1328	3.67108
	1.1719	3.64117
	1.2109	3.75784
	1.25	3.65333
	1.2891	3.67997
	1.3281	3.79467
	1.3672	3.92799
	1.4062	3.96222
	1.4453	3.94497
	1.4844	3.76716
	1.5234	3.82978
	1.5625	3.94005
	1.6015	3.97425
	1.6406	3.84133
	1.6797	3.93143
	1.7187	4.07515
	1.7578	4.14831
	1.7969	4.29611
	1.8359	4.45131
	1.875	4.28583
	1.914	4.2731
	1.9531	4.31813
	1.9922	4.28658
	2.0312	4.36583
	2.0703	4.39427
	2.1094	4.24883
	2.1484	4.30433
	2.1875	4.40293
	2.2265	4.36268
	2.2656	4.40972
	2.3047	4.53606
	2.3437	4.63661
	2.3828	4.44508
	2.4219	4.45434
	2.4609	4.54009
	2.5	4.67537
	2.539	4.63685
	2.5781	4.70332
	2.6172	4.75373
	2.6562	4.80699
	2.6953	4.73295
	2.7344	4.7621
	2.7734	4.72496
	2.8125	4.99949
	2.8515	4.98473
	2.8906	5.03813
	2.9297	4.98929
	2.9687	4.89174
	3.0078	5.05044
	3.0469	4.99133
	3.0859	5.04676
	3.125	5.00009
	3.164	5.14454
	3.2031	5.53225
	3.2422	7.64199
	3.2812	8.8687
	3.3203	8.69946
	3.3594	7.715
	3.3984	7.52069
	3.4375	7.70749
	3.4766	7.77564
	3.5156	7.69041
	3.5547	7.32572
	3.5937	6.72195
	3.6328	6.05423
	3.6719	5.45032
	3.7109	4.81176
	3.75	4.31288
	3.7891	3.9375
	3.8281	3.72252
	3.8672	3.71786
	3.9062	3.54664
	3.9453	3.33605
	3.9844	3.27037
	4.0234	3.29209
	4.0625	3.20365
	4.1015	3.20119
	4.1406	3.25522
	4.1797	3.25208
	4.2187	3.38135
	4.2578	3.26949
	4.2969	3.3171
	4.3359	3.44877
	4.375	3.5498
	4.414	3.66108
	4.4531	3.79392
	4.4922	3.79573
	4.5312	3.83183
	4.5703	3.7755
	4.6094	3.8157
	4.6484	3.86546
	4.6875	3.8512
	4.7265	3.98829
	4.7656	4.00116
	4.8047	4.13716
	4.8437	4.19554
	4.8828	4.28909
	4.9219	4.30111
	4.9609	4.31687
	5	4.37716
	5.039	4.47335
	5.0781	4.52779
	5.1172	4.67456
	5.1562	4.70062
	5.1953	4.8096
	5.2344	4.81599
	5.2734	4.88619
	5.3125	4.97994
	5.3515	5.01264
	5.3906	5.10153
	5.4297	5.11435
	5.4687	5.1461
	5.5078	5.19825
	5.5469	5.22156
	5.5859	5.19289
	5.625	5.29484
	5.664	5.44188
	5.7031	5.43132
	5.7422	5.42955
	5.7812	5.4621
	5.8203	5.6298
	5.8594	5.65191
	5.8984	5.6914
	5.9375	5.75714
	5.9766	5.77113
	6.0156	5.83917
	6.0547	5.96666
	6.0937	6.03091
	6.1328	6.05285
	6.1719	6.11864
	6.2109	6.26373
	6.25	6.23584
	6.2891	6.38959
	6.3281	6.49439
	6.3672	6.57167
	6.4062	6.60719
	6.4453	6.62751
	6.4844	6.6681
	6.5234	6.79911
	6.5625	6.87213
	6.6015	6.91482
	6.6406	6.92536
	6.6797	7.15251
	6.7187	7.28501
	6.7578	7.43932
	6.7969	7.9048
	6.8359	8.82386
	6.875	9.16081
	6.914	9.2542
	6.9531	9.48222
	6.9922	9.60731
	7.0312	9.62199
	7.0703	9.59135
	7.1094	9.75235
	7.1484	9.91293
	7.1875	10.0443
	7.2265	10.1128
	7.2656	10.3967
	7.3047	10.4874
	7.3437	10.6883
	7.3828	11.2599
	7.4219	11.7675
	7.4609	12.0988
	7.5	12.3174
	7.539	12.4678
	7.5781	12.5304
	7.6172	12.7418
	7.6562	12.9633
	7.6953	13.2083
	7.7344	13.2454
	7.7734	12.5381
	7.8125	12.5333
	7.8515	12.5242
	7.8906	12.5841
	7.9297	12.5988
	7.9687	12.583
	8.0078	12.6238
	8.0469	12.6758
	8.0859	12.7064
	8.125	12.744
	8.164	12.7193
	8.2031	12.676
	8.2422	12.6907
	8.2812	12.7956
	8.3203	12.8484
	8.3594	12.8371
	8.3984	12.888
	8.4375	12.8642
	8.4766	12.865
	8.5156	12.7831
	8.5547	12.8685
	8.5937	12.8824
	8.6328	12.8004
	8.6719	12.8222
	8.7109	12.9194
	8.75	12.926
	8.7891	12.9776
	8.8281	13.0469
	8.8672	13.0079
	8.9062	13.1084
	8.9453	13.1731
	8.9844	13.1496
	9.0234	13.237
	9.0625	13.2453
	9.1015	13.1391
	9.1406	13.2497
	9.1797	13.2901
	9.2187	13.3225
	9.2578	13.4409
	9.2969	13.483
	9.3359	13.4284
	9.375	13.542
	9.414	13.5942
	9.4531	13.6597
	9.4922	13.7245
	9.5312	13.7986
	9.5703	13.7875
	9.6094	13.7963
	9.6484	13.848
	9.6875	13.8808
	9.7265	13.9353
	9.7656	13.9319
	9.8047	13.9015
	9.8437	13.9487
	9.8828	13.9369
	9.9219	14.0963
	9.9609	14.1053
	9.9902	14.1063
	9.961	14.192
	9.9219	14.0469
	9.8828	13.926
	9.8438	13.8454
	9.8047	13.7141
	9.7657	13.692
	9.7266	13.5197
	9.6876	13.5825
	9.6485	13.5351
	9.6094	13.4803
	9.5704	13.3503
	9.5313	13.262
	9.4923	13.2715
	9.4532	13.1918
	9.4142	13.0992
	9.3751	13.056
	9.3361	12.9971
	9.297	12.939
	9.258	12.9348
	9.2189	12.8079
	9.1799	12.8376
	9.1408	12.775
	9.1017	12.61
	9.0627	12.5132
	9.0236	12.3872
	8.9846	12.3654
	8.9455	12.3543
	8.9065	12.259
	8.8674	12.254
	8.8284	12.1872
	8.7893	12.0519
	8.7502	11.9776
	8.7112	11.9983
	8.6721	11.9685
	8.6331	11.9077
	8.594	11.8161
	8.555	11.6678
	8.5159	11.6368
	8.4769	11.6223
	8.4378	11.6077
	8.3988	11.5632
	8.3597	11.5116
	8.3206	11.4555
	8.2816	11.4108
	8.2425	11.3151
	8.2035	11.2938
	8.1644	11.2285
	8.1254	11.1055
	8.0863	10.97
	8.0473	10.9577
	8.0082	10.8871
	7.9691	10.8444
	7.9301	10.7401
	7.891	10.6635
	7.852	10.6036
	7.8129	10.5815
	7.7739	10.4454
	7.7348	10.3092
	7.6958	10.29
	7.6567	10.2339
	7.6177	10.1502
	7.5786	9.87641
	7.5395	9.51641
	7.5005	9.47042
	7.4614	9.47304
	7.4224	9.52827
	7.3833	9.5822
	7.3443	9.68473
	7.3052	9.82358
	7.2662	9.71726
	7.2271	9.70003
	7.1881	9.70047
	7.149	9.63486
	7.1099	9.70094
	7.0709	9.70811
	7.0318	9.63612
	6.9928	9.60695
	6.9537	9.54725
	6.9147	9.51172
	6.8756	9.51572
	6.8366	9.35417
	6.7975	9.33306
	6.7585	9.26781
	6.7194	9.26417
	6.6803	9.18526
	6.6413	9.19873
	6.6022	8.99807
	6.5632	8.86887
	6.5241	8.93602
	6.4851	8.78495
	6.446	8.60362
	6.407	8.62606
	6.3679	8.46091
	6.3288	8.3577
	6.2898	8.20081
	6.2507	7.91369
	6.2117	7.63591
	6.1726	6.54181
	6.1336	5.20846
	6.0945	4.20722
	6.0555	3.45863
	6.0164	3.13073
	5.9774	2.89436
	5.9383	2.67245
	5.8992	2.61267
	5.8602	2.49639
	5.8211	2.37722
	5.7821	2.32308
	5.743	2.31529
	5.704	2.22735
	5.6649	2.2264
	5.6259	2.09859
	5.5868	2.08126
	5.5478	2.08861
	5.5087	1.97818
	5.4696	2.02748
	5.4306	1.96553
	5.3915	1.87185
	5.3525	1.90646
	5.3134	1.82858
	5.2744	1.79688
	5.2353	1.69021
	5.1963	1.69484
	5.1572	1.6609
	5.1182	1.6628
	5.0791	1.55495
	5.04	1.53321
	5.001	1.57741
	4.9619	1.57504
	4.9229	1.52379
	4.8838	1.48844
	4.8448	1.38638
	4.8057	1.3391
	4.7667	1.33243
	4.7276	1.32135
	4.6885	1.31814
	4.6495	1.2286
	4.6104	1.21643
	4.5714	1.18754
	4.5323	1.15577
	4.4933	1.11663
	4.4542	1.0944
	4.4152	1.1265
	4.3761	1.0802
	4.3371	1.12211
	4.298	1.13466
	4.2589	1.06518
	4.2199	0.97129
	4.1808	0.91676
	4.1418	0.92141
	4.1027	0.79281
	4.0637	0.70818
	4.0246	0.61683
	3.9856	0.65454
	3.9465	0.58125
	3.9074	0.55237
	3.8684	0.43994
	3.8293	0.45167
	3.7903	0.49152
	3.7512	0.38318
	3.7122	0.31911
	3.6731	0.2725
	3.6341	0.26813
	3.595	0.27345
	3.556	0.26725
	3.5169	0.24717
	3.4779	0.20284
	3.4388	0.30707
	3.3997	0.35398
	3.3607	0.39326
	3.3216	0.35048
	3.2826	0.35358
	3.2435	0.42416
	3.2045	0.39296
	3.1654	0.41113
	3.1263	0.45521
	3.0873	0.4686
	3.0482	0.50282
	3.0092	0.51539
	2.9701	0.5853
	2.9311	0.67704
	2.892	0.69425
	2.853	0.77802
	2.8139	0.84996
	2.7749	0.86366
	2.7358	0.84003
	2.6967	0.90652
	2.6577	1.0194
	2.6186	1.03857
	2.5796	1.05853
	2.5405	1.05454
	2.5015	1.20904
	2.4624	1.22258
	2.4234	1.33602
	2.3843	1.34693
	2.3453	1.42689
	2.3062	1.51012
	2.2671	1.57706
	2.2281	1.53522
	2.189	1.61134
	2.15	1.59965
	2.1109	1.64743
	2.0719	1.6868
	2.0328	1.75196
	1.9938	1.83643
	1.9547	1.85016
	1.9157	1.98198
	1.8766	2.04962
	1.8375	2.06219
	1.7985	2.0875
	1.7594	2.11943
	1.7204	2.12621
	1.6813	2.19245
	1.6423	2.22985
	1.6032	2.33948
	1.5642	2.38579
	1.5251	2.48162
	1.486	2.43067
	1.447	2.4815
	1.4079	2.51409
	1.3689	2.58116
	1.3298	2.67121
	1.2908	2.74996
	1.2517	2.70172
	1.2127	2.68653
	1.1736	2.78279
	1.1346	2.87514
	1.0955	2.83338
	1.0564	2.92726
	1.0174	2.91885
	0.9783	2.95425
	0.9393	2.92353
	0.9002	2.98673
	0.8612	3.00965
	0.8221	3.00729
	0.7831	3.07674
	0.744	3.23821
	0.705	3.26935
	0.6659	3.23605
	0.6268	3.37859
	0.5878	3.39795
	0.5487	3.42951
	0.5097	3.50549
	0.4706	3.50192
	0.4316	3.63881
	0.3925	3.62222
	0.3535	3.55269
	0.3144	3.67096
	0.2754	3.77517
	0.2363	3.7723
	0.1972	3.73896
	0.1582	3.82717
	0.1191	3.79302
	0.0801	3.83771
	0.041	3.86427
	0.002	3.91535
	-0.0371	3.92322
	-0.0761	4.11855
	-0.1152	4.12828
	-0.1543	4.07503
	-0.1933	4.0935
	-0.2324	4.21481
	-0.2714	4.23021
	-0.3105	4.24057
	-0.3495	4.26094
	-0.3886	4.29721
	-0.4276	4.3835
	-0.4667	4.32037
	-0.5058	4.42573
	-0.5448	4.37294
	-0.5839	4.39884
	-0.6229	4.41612
	-0.662	4.38246
	-0.701	4.42389
	-0.7401	4.32859
	-0.7791	4.45294
	-0.8182	4.44356
	-0.8572	4.35749
	-0.8963	4.3616
	-0.9354	4.30781
	-0.9744	4.25005
	-1.0135	4.27471
	-1.0525	4.35622
	-1.0916	4.32819
	-1.1306	4.36638
	-1.1697	4.41622
	-1.2087	4.45933
	-1.2478	4.46084
	-1.2869	4.5219
	-1.3259	4.46334
	-1.365	4.51207
	-1.404	4.47512
	-1.4431	4.40366
	-1.4821	4.45569
	-1.5212	4.45425
	-1.5602	4.47459
	-1.5993	4.59473
	-1.6383	4.51823
	-1.6774	4.53741
	-1.7165	4.51315
	-1.7555	4.59901
	-1.7946	4.50172
	-1.8336	4.44349
	-1.8727	4.41792
	-1.9117	4.32793
	-1.9508	4.34551
	-1.9898	4.3593
	-2.0289	4.43308
	-2.0679	4.43556
	-2.107	4.42671
	-2.1461	4.48379
	-2.1851	4.5604
	-2.2242	4.6039
	-2.2632	4.6693
	-2.3023	4.66942
	-2.3413	4.67507
	-2.3804	4.7639
	-2.4194	4.83067
	-2.4585	4.75711
	-2.4975	4.7292
	-2.5366	4.88932
	-2.5757	4.96014
	-2.6147	4.95439
	-2.6538	5.02278
	-2.6928	5.10816
	-2.7319	5.11048
	-2.7709	5.16188
	-2.81	5.20216
	-2.849	5.22396
	-2.8881	5.21212
	-2.9272	5.24904
	-2.9662	5.32041
	-3.0053	5.40172
	-3.0443	5.41917
	-3.0834	5.46323
	-3.1224	5.42909
	-3.1615	5.40219
	-3.2005	5.4199
	-3.2396	5.49836
	-3.2786	5.50564
	-3.3177	5.69646
	-3.3568	5.68288
	-3.3958	5.63106
	-3.4349	5.69228
	-3.4739	5.65227
	-3.513	5.64868
	-3.552	5.57461
	-3.5911	5.53048
	-3.6301	5.54102
	-3.6692	5.61225
	-3.7082	5.5357
	-3.7473	5.59676
	-3.7864	5.66406
	-3.8254	5.70666
	-3.8645	5.71198
	-3.9035	5.73311
	-3.9426	5.71224
	-3.9816	5.78613
	-4.0207	5.88033
	-4.0597	5.87416
	-4.0988	5.95619
	-4.1378	6.02534
	-4.1769	5.97157
	-4.216	5.96441
	-4.255	6.0357
	-4.2941	6.07988
	-4.3331	6.08554
	-4.3722	6.04444
	-4.4112	6.12256
	-4.4503	6.233
	-4.4893	6.23253
	-4.5284	6.25311
	-4.5675	6.28915
	-4.6065	6.26542
	-4.6456	6.30244
	-4.6846	6.37681
	-4.7237	6.38057
	-4.7627	6.45861
	-4.8018	6.43368
	-4.8408	6.52677
	-4.8799	6.47405
	-4.9189	6.55099
	-4.958	6.49307
	-4.9971	6.51605
	-5.0361	6.60264
	-5.0752	6.7146
	-5.1142	6.81817
	-5.1533	6.78878
	-5.1923	6.85214
	-5.2314	6.93856
	-5.2704	6.89909
	-5.3095	6.88908
	-5.3486	6.97903
	-5.3876	6.9843
	-5.4267	6.97382
	-5.4657	7.15743
	-5.5048	7.20609
	-5.5438	7.15301
	-5.5829	7.25945
	-5.6219	7.33392
	-5.661	7.40535
	-5.7	7.48765
	-5.7391	7.34232
	-5.7781	7.47851
	-5.8172	7.42649
	-5.8563	7.5347
	-5.8953	7.66383
	-5.9344	7.69742
	-5.9734	7.68463
	-6.0125	7.73154
	-6.0515	7.68954
	-6.0906	7.73692
	-6.1297	7.75607
	-6.1687	7.79611
	-6.2078	7.8274
	-6.2468	7.79561
	-6.2859	7.84077
	-6.3249	7.89605
	-6.364	7.91618
	-6.403	7.81606
	-6.4421	7.76729
	-6.4811	7.85199
	-6.5202	7.88166
	-6.5592	7.97517
	-6.5983	8.0238
	-6.6374	8.0541
	-6.6764	8.01824
	-6.7155	7.9699
	-6.7545	8.07436
	-6.7936	8.15001
	-6.8326	8.15414
	-6.8717	8.15472
	-6.9107	8.11788
	-6.9498	8.19082
	-6.9889	8.27506
	-7.0279	8.202
	-7.067	8.36544
	-7.106	8.33194
	-7.1451	8.28726
	-7.1841	8.36861
	-7.2232	8.41026
	-7.2622	8.51622
	-7.3013	8.50401
	-7.3403	8.5203
	-7.3794	8.55435
	-7.4185	8.60243
	-7.4575	8.66152
	-7.4966	8.82786
	-7.5356	8.95546
	-7.5747	8.97513
	-7.6137	9.01176
	-7.6528	9.04904
	-7.6918	9.01677
	-7.7309	9.00319
	-7.77	9.07197
	-7.809	9.00663
	-7.8481	9.04941
	-7.8871	9.16525
	-7.9262	9.18985
	-7.9652	9.20504
	-8.0043	9.21247
	-8.0433	9.26239
	-8.0824	9.26314
	-8.1214	9.23004
	-8.1605	9.21006
	-8.1996	9.2097
	-8.2386	9.33072
	-8.2777	9.26458
	-8.3167	9.31983
	-8.3558	9.37932
	-8.3948	9.24563
	-8.4339	9.2882
	-8.4729	9.36357
	-8.512	9.38192
	-8.551	9.40371
	-8.5901	9.37595
	-8.6292	9.46622
	-8.6682	9.32192
	-8.7073	9.49493
	-8.7463	9.41598
	-8.7854	9.43008
	-8.8244	9.52904
	-8.8635	9.42225
	-8.9025	9.46918
	-8.9416	9.47468
	-8.9806	9.4702
	-9.0197	9.47891
	-9.0588	9.4037
	-9.0978	9.36772
	-9.1369	9.45174
	-9.1759	9.38597
	-9.215	9.48509
	-9.254	9.46868
	-9.2931	9.50966
	-9.3321	9.42214
	-9.3712	9.51136
	-9.4103	9.6142
	-9.4493	9.60991
	-9.4884	9.64252
	-9.5274	9.61318
	-9.5665	9.67234
	-9.6055	9.53597
	-9.6446	9.57254
	-9.6836	9.64838
	-9.7227	9.68778
	-9.7617	9.89427
	-9.8008	9.8432
	-9.8399	9.93647
	-9.8789	9.9238
	-9.918	10.0348
	-9.957	10.0887
	-9.9883	10.0018
	-9.961	9.93789
	-9.9219	9.84698
	-9.8829	9.88983
	-9.8438	9.63047
	-9.8047	9.64784
	-9.7657	9.4641
	-9.7266	9.44161
	-9.6876	9.30191
	-9.6485	9.28697
	-9.6094	9.28326
	-9.5704	9.26883
	-9.5313	9.14072
	-9.4922	9.12814
	-9.4532	8.99093
	-9.4141	8.99266
	-9.3751	9.01615
	-9.336	8.90922
	-9.2969	8.86085
	-9.2579	8.76498
	-9.2188	8.74203
	-9.1797	8.61395
	-9.1407	8.5864
	-9.1016	8.54001
	-9.0625	8.51983
	-9.0235	8.41614
	-8.9844	8.3729
	-8.9454	8.36646
	-8.9063	8.19774
	-8.8672	8.15265
	-8.8282	8.16156
	-8.7891	8.08582
	-8.7501	8.08286
	-8.711	8.0793
	-8.6719	7.95033
	-8.6329	7.92731
	-8.5938	7.80817
	-8.5547	7.66654
	-8.5157	7.6586
	-8.4766	7.55497
	-8.4376	7.53152
	-8.3985	7.47911
	-8.3594	7.4061
	-8.3204	7.35413
	-8.2813	7.25393
	-8.2422	7.236
	-8.2032	7.18955
	-8.1641	7.19531
	-8.125	7.20808
	-8.086	7.19257
	-8.0469	7.08248
	-8.0079	7.09336
	-7.9688	6.9655
	-7.9297	6.94148
	-7.8907	6.91074
	-7.8516	6.84998
	-7.8125	6.71189
	-7.7735	6.69352
	-7.7344	6.49207
	-7.6954	6.48447
	-7.6563	6.4018
	-7.6172	6.39438
	-7.5782	6.37419
	-7.5391	6.29138
	-7.5001	6.20157
	-7.461	6.2248
	-7.4219	6.12873
	-7.3829	6.15676
	-7.3438	6.10667
	-7.3047	6.11796
	-7.2657	6.03324
	-7.2266	5.95974
	-7.1876	5.88995
	-7.1485	5.85051
	-7.1094	5.75368
	-7.0704	5.73604
	-7.0313	5.63911
	-6.9922	5.58059
	-6.9532	5.50059
	-6.9141	5.53059
	-6.8751	5.50575
	-6.836	5.45246
	-6.7969	5.39864
	-6.7579	5.28747
	-6.7188	5.30387
	-6.6797	5.18683
	-6.6407	5.09831
	-6.6016	5.09514
	-6.5625	4.9884
	-6.5235	4.9625
	-6.4844	4.99247
	-6.4454	4.90004
	-6.4063	4.814
	-6.3672	4.76337
	-6.3282	4.66258
	-6.2891	4.57078
	-6.2501	4.55004
	-6.211	4.56067
	-6.1719	4.44591
	-6.1329	4.34348
	-6.0938	4.34467
	-6.0547	4.30195
	-6.0157	4.18895
	-5.9766	4.12322
	-5.9376	4.02919
	-5.8985	4.01814
	-5.8594	3.94978
	-5.8204	3.97011
	-5.7813	3.86547
	-5.7422	3.77197
	-5.7032	3.7921
	-5.6641	3.75258
	-5.625	3.72432
	-5.586	3.67897
	-5.5469	3.56251
	-5.5079	3.54327
	-5.4688	3.47416
	-5.4297	3.4799
	-5.3907	3.44834
	-5.3516	3.32798
	-5.3125	3.29596
	-5.2735	3.22585
	-5.2344	3.23739
	-5.1954	3.12493
	-5.1563	3.08697
	-5.1172	3.0757
	-5.0782	2.95238
	-5.0391	2.82648
	-5.0001	2.85012
	-4.961	2.81608
	-4.9219	2.68519
	-4.8829	2.66114
	-4.8438	2.70965
	-4.8047	2.62132
	-4.7657	2.60372
	-4.7266	2.53874
	-4.6876	2.47951
	-4.6485	2.47805
	-4.6094	2.35272
	-4.5704	2.166
	-4.5313	2.10156
	-4.4922	2.17119
	-4.4532	2.18573
	-4.4141	2.12455
	-4.3751	2.06223
	-4.336	2.00928
	-4.2969	1.90869
	-4.2579	1.9651
	-4.2188	1.89777
	-4.1797	1.84052
	-4.1407	1.78339
	-4.1016	1.77775
	-4.0625	1.75202
	-4.0235	1.67196
	-3.9844	1.66742
	-3.9454	1.68299
	-3.9063	1.68945
	-3.8672	1.68211
	-3.8282	1.64538
	-3.7891	1.66696
	-3.7501	1.58568
	-3.711	1.55504
	-3.6719	1.47234
	-3.6329	1.48634
	-3.5938	1.41299
	-3.5547	1.32347
	-3.5157	1.16363
	-3.4766	1.05783
	-3.4376	1.03691
	-3.3985	0.9332
	-3.3594	0.80221
	-3.3204	0.79483
	-3.2813	0.75646
	-3.2422	0.75409
	-3.2032	0.73273
	-3.1641	0.79649
	-3.125	0.72565
	-3.086	0.63713
	-3.0469	0.67271
	-3.0079	0.7132
	-2.9688	0.66632
	-2.9297	0.64634
	-2.8907	0.55883
	-2.8516	0.49425
	-2.8125	0.47751
	-2.7735	0.45046
	-2.7344	0.43902
	-2.6954	0.44439
	-2.6563	0.46094
	-2.6172	0.39692
	-2.5782	0.42395
	-2.5391	0.47162
	-2.5001	0.44384
	-2.461	0.48467
	-2.4219	0.45517
	-2.3829	0.44481
	-2.3438	0.54295
	-2.3047	0.57239
	-2.2657	0.54938
	-2.2266	0.61565
	-2.1876	0.60352
	-2.1485	0.64281
	-2.1094	0.76657
	-2.0704	0.73823
	-2.0313	0.73464
	-1.9922	0.7481
	-1.9532	0.71184
	-1.9141	0.69547
	-1.8751	0.70497
	-1.836	0.77344
	-1.7969	0.85442
	-1.7579	0.85919
	-1.7188	0.86314
	-1.6797	0.97524
	-1.6407	0.97202
	-1.6016	1.06882
	-1.5625	1.15269
	-1.5235	1.13182
	-1.4844	1.27171
	-1.4454	1.48461
	-1.4063	1.47547
	-1.3672	1.74878
	-1.3282	1.87281
	-1.2891	2.06247
	-1.2501	2.1656
	-1.211	2.20432
	-1.1719	2.2974
	-1.1329	2.39122
	-1.0938	2.44072
	-1.0547	2.42657
	-1.0157	2.31348
	-0.9766	2.28843
	-0.9376	2.28889
	-0.8985	2.23276
	-0.8594	2.1742
	-0.8204	2.19388
	-0.7813	2.15772
	-0.7422	2.10261
	-0.7032	2.01117
	-0.6641	2.13818
	-0.625	2.12382
	-0.586	2.19468
	-0.5469	2.28335
	-0.5079	2.09615
	-0.4688	2.12244
	-0.4297	2.21174
	-0.3907	2.34547
	-0.3516	2.42281
	-0.3125	2.45816
	-0.2735	2.5544
	-0.2344	2.60038
	-0.1954	2.68346
	-0.1563	2.65976
	-0.1172	2.65025
	-0.0782	2.63264
	-0.0391	2.50521

## Sheet: Fig. 3d
Fig. 3d
Semilog I-V Curve	Voltage (V)	Current (A)_1	Current (A)_2	Current (A)_3	Current (A)_4	Current (A)_5	Current (A)_6	Current (A)_7	Current (A)_8	Current (A)_9	Current (A)_10	Current (A)_11
Semilog I-V Curve	0.0097	8.18505e-10	9.9397e-10	6.60098e-10	9.21892e-09	2.63165e-08	1.57014e-08	1.5328e-07	1.32898e-07	1.94094e-07	1.02398e-06	2.80622e-07
	0.039	8.04312e-10	1.05146e-09	7.03021e-10	9.98816e-09	2.6601e-08	1.53018e-08	1.47389e-07	1.41171e-07	1.56322e-07	1.02268e-06	3.31718e-07
	0.0781	7.41898e-10	9.88045e-10	7.88099e-10	1.00413e-08	3.27615e-08	1.53118e-08	1.52411e-07	1.27615e-07	1.62385e-07	9.6306e-07	3.72088e-07
	0.1172	7.35841e-10	1.01894e-09	7.45854e-10	9.58999e-09	2.35856e-08	1.54481e-08	1.33582e-07	1.29613e-07	1.64279e-07	1.0361e-06	3.64373e-07
	0.1562	7.3143e-10	1.02339e-09	7.0767e-10	9.26246e-09	2.74912e-08	1.66993e-08	1.4272e-07	1.38495e-07	1.53373e-07	9.00481e-07	3.82208e-07
	0.1953	8.15573e-10	1.0619e-09	7.04884e-10	8.45182e-09	3.0291e-08	1.48007e-08	1.28759e-07	1.359e-07	1.70772e-07	1.04091e-06	3.37455e-07
	0.2344	6.88939e-10	9.83885e-10	7.20604e-10	1.03326e-08	2.82775e-08	1.40964e-08	1.47938e-07	1.28133e-07	1.51826e-07	9.51261e-07	3.37844e-07
	0.2734	7.49773e-10	1.04774e-09	7.12111e-10	9.67788e-09	2.48196e-08	1.50641e-08	1.40406e-07	1.41014e-07	1.82078e-07	9.97946e-07	3.56258e-07
	0.3125	7.98269e-10	1.04438e-09	6.59234e-10	9.0992e-09	2.45369e-08	1.66721e-08	1.49008e-07	1.27877e-07	1.52471e-07	1.03088e-06	3.98264e-07
	0.3515	8.20256e-10	1.14767e-09	7.42055e-10	8.85569e-09	2.53616e-08	1.5864e-08	1.47613e-07	1.27536e-07	1.85034e-07	8.44491e-07	3.46672e-07
	0.3906	7.35304e-10	1.12571e-09	8.43215e-10	9.48318e-09	2.63584e-08	1.46743e-08	1.39282e-07	1.25794e-07	1.86201e-07	1.00077e-06	3.9775e-07
	0.4297	6.98525e-10	1.18577e-09	7.37949e-10	1.05525e-08	2.57531e-08	1.66784e-08	1.50007e-07	1.23329e-07	1.64867e-07	1.00179e-06	3.55064e-07
	0.4687	8.28846e-10	9.85655e-10	7.61232e-10	9.07517e-09	2.69725e-08	1.57808e-08	1.75836e-07	1.33205e-07	1.63855e-07	1.06538e-06	3.94084e-07
	0.5078	7.4198e-10	1.03998e-09	6.97098e-10	9.28143e-09	2.72708e-08	1.5776e-08	1.5354e-07	1.42299e-07	1.67139e-07	1.03617e-06	3.30321e-07
	0.5469	7.71626e-10	1.10305e-09	7.53584e-10	8.70866e-09	2.88309e-08	1.70518e-08	1.29046e-07	1.25304e-07	1.77243e-07	1.06297e-06	3.29988e-07
	0.5859	7.49103e-10	1.06169e-09	7.14495e-10	1.00809e-08	2.38044e-08	1.55512e-08	1.55894e-07	1.19279e-07	1.84969e-07	8.96315e-07	3.44487e-07
	0.625	7.67033e-10	1.12105e-09	8.4596e-10	8.79575e-09	2.59683e-08	1.68895e-08	1.35629e-07	1.22083e-07	1.64723e-07	1.04247e-06	3.884e-07
	0.664	8.40086e-10	1.05294e-09	7.31035e-10	1.02111e-08	2.70949e-08	1.58257e-08	1.33043e-07	1.24691e-07	1.7865e-07	1.02671e-06	3.68268e-07
	0.7031	7.38672e-10	9.57186e-10	7.62402e-10	1.03848e-08	2.67008e-08	1.75947e-08	1.5041e-07	1.24628e-07	1.67046e-07	9.34538e-07	3.2562e-07
	0.7422	7.13873e-10	9.97647e-10	7.90081e-10	1.04453e-08	2.55848e-08	1.78482e-08	1.46181e-07	1.26916e-07	1.76315e-07	1.00184e-06	3.59566e-07
	0.7812	7.72248e-10	1.00576e-09	7.1527e-10	1.04471e-08	2.93438e-08	1.574e-08	1.43675e-07	1.36754e-07	1.76469e-07	1.01974e-06	3.98964e-07
	0.8203	7.74658e-10	9.45945e-10	8.1329e-10	1.0356e-08	2.85582e-08	1.86786e-08	1.50066e-07	1.29759e-07	1.68267e-07	9.61437e-07	3.87558e-07
	0.8594	7.47996e-10	1.08653e-09	7.72714e-10	1.0522e-08	2.81432e-08	1.6318e-08	1.25079e-07	1.24598e-07	1.79766e-07	1.07882e-06	3.60631e-07
	0.8984	7.61806e-10	1.11067e-09	8.58358e-10	9.92731e-09	2.60984e-08	1.64241e-08	1.53607e-07	1.31153e-07	1.7516e-07	1.11906e-06	3.50024e-07
	0.9375	8.30039e-10	1.01663e-09	8.47089e-10	1.01012e-08	2.69735e-08	1.73123e-08	1.55993e-07	1.21404e-07	1.64017e-07	1.01117e-06	3.87269e-07
	0.9765	7.53782e-10	1.12375e-09	7.88479e-10	1.00251e-08	2.81629e-08	1.62588e-08	1.49796e-07	1.34338e-07	1.66278e-07	9.30037e-07	3.8867e-07
	1.0156	7.09302e-10	1.06794e-09	8.37348e-10	1.04564e-08	2.82693e-08	1.70371e-08	1.28205e-07	1.25462e-07	1.71658e-07	1.03621e-06	3.54679e-07
	1.0547	7.7737e-10	1.05975e-09	8.58414e-10	1.15912e-08	3.26347e-08	1.55377e-08	1.395e-07	1.28542e-07	1.81013e-07	1.01957e-06	3.70181e-07
	1.0937	7.86937e-10	1.04697e-09	8.96673e-10	9.34406e-09	2.56773e-08	1.6438e-08	1.50616e-07	1.38281e-07	1.89412e-07	9.22627e-07	3.64176e-07
	1.1328	7.98225e-10	1.03427e-09	8.02479e-10	1.069e-08	2.7635e-08	1.66784e-08	1.28149e-07	1.44845e-07	1.78324e-07	9.64934e-07	4.00225e-07
	1.1719	7.76819e-10	9.91302e-10	8.70167e-10	1.04619e-08	2.58339e-08	1.53377e-08	1.56233e-07	1.33148e-07	1.66632e-07	1.05596e-06	3.32465e-07
	1.2109	8.06092e-10	9.70754e-10	8.18237e-10	1.11246e-08	2.77545e-08	1.64204e-08	1.56048e-07	1.28881e-07	1.88061e-07	1.00468e-06	3.31895e-07
	1.25	8.41624e-10	1.10752e-09	8.32635e-10	9.80771e-09	2.77892e-08	1.84455e-08	1.38129e-07	1.26698e-07	1.56985e-07	1.0469e-06	3.92997e-07
	1.289	8.03216e-10	1.12877e-09	8.7026e-10	1.00413e-08	2.78176e-08	1.57254e-08	1.33331e-07	1.33455e-07	1.83058e-07	1.13238e-06	3.67648e-07
	1.3281	7.96146e-10	1.18576e-09	8.44575e-10	9.78728e-09	2.91138e-08	1.65192e-08	1.56918e-07	1.41065e-07	1.56241e-07	9.61625e-07	3.70522e-07
	1.3672	7.67983e-10	9.86784e-10	7.95419e-10	9.70933e-09	2.77714e-08	1.51645e-08	1.57577e-07	1.25564e-07	1.68619e-07	1.04063e-06	3.97879e-07
	1.4062	7.73943e-10	1.08392e-09	8.17808e-10	1.03949e-08	2.87169e-08	1.74853e-08	1.47372e-07	1.35032e-07	1.67611e-07	9.31233e-07	3.75916e-07
	1.4453	8.47462e-10	1.05534e-09	8.88533e-10	9.79749e-09	2.71012e-08	1.74483e-08	1.53259e-07	1.46279e-07	1.75306e-07	9.41693e-07	3.61415e-07
	1.4844	7.99461e-10	1.04656e-09	7.98187e-10	9.42308e-09	2.60003e-08	1.47925e-08	1.53023e-07	1.32314e-07	1.80864e-07	1.00995e-06	3.40596e-07
	1.5234	7.82474e-10	9.39993e-10	8.43748e-10	1.02973e-08	2.74383e-08	1.66506e-08	1.55568e-07	1.24104e-07	1.84452e-07	1.02494e-06	3.5642e-07
	1.5625	8.00758e-10	1.0653e-09	8.73975e-10	1.0331e-08	2.51178e-08	1.67408e-08	1.34182e-07	1.14564e-07	1.61832e-07	1.04452e-06	3.34829e-07
	1.6015	8.45506e-10	1.04916e-09	9.37483e-10	9.67315e-09	2.58988e-08	1.48441e-08	1.48315e-07	1.30824e-07	1.6857e-07	1.10326e-06	3.83657e-07
	1.6406	7.93967e-10	1.0462e-09	9.22713e-10	1.07155e-08	2.79844e-08	1.62574e-08	1.3857e-07	1.20678e-07	1.76151e-07	1.02886e-06	3.70619e-07
	1.6797	8.1114e-10	1.06174e-09	8.82975e-10	1.04542e-08	2.83851e-08	1.84286e-08	1.47319e-07	1.21203e-07	1.84537e-07	9.65411e-07	3.37449e-07
	1.7187	7.6758e-10	1.11753e-09	9.30376e-10	1.13884e-08	2.66149e-08	1.92266e-08	1.39231e-07	1.35727e-07	1.82226e-07	1.03398e-06	3.78658e-07
	1.7578	8.07266e-10	1.04448e-09	9.74904e-10	1.02219e-08	2.82416e-08	1.50707e-08	1.4857e-07	1.21056e-07	1.89733e-07	1.0643e-06	3.56927e-07
	1.7969	7.57097e-10	9.95409e-10	9.33155e-10	1.09367e-08	3.02886e-08	1.70043e-08	1.43938e-07	1.17073e-07	1.97008e-07	9.97267e-07	4.01724e-07
	1.8359	7.99759e-10	1.04316e-09	9.41834e-10	9.52925e-09	3.09534e-08	1.77313e-08	1.39303e-07	1.32566e-07	1.91395e-07	1.07095e-06	3.48367e-07
	1.875	7.39231e-10	1.11138e-09	8.50841e-10	1.074e-08	2.84025e-08	1.8369e-08	1.34543e-07	1.37007e-07	1.67981e-07	1.14843e-06	3.67266e-07
	1.914	8.28724e-10	1.0496e-09	9.53167e-10	1.09073e-08	2.89617e-08	1.52755e-08	1.48401e-07	1.26408e-07	1.6501e-07	1.03621e-06	3.57896e-07
	1.9531	8.4979e-10	1.06547e-09	8.77476e-10	8.79011e-09	2.93044e-08	1.41826e-08	1.34832e-07	1.32229e-07	1.67186e-07	1.09346e-06	3.92746e-07
	1.9922	8.24726e-10	1.22875e-09	8.19801e-10	1.08536e-08	3.07453e-08	1.84018e-08	1.43408e-07	1.24886e-07	1.64841e-07	1.00511e-06	4.32125e-07
	2.0312	7.4432e-10	1.03946e-09	8.75066e-10	1.03318e-08	2.69307e-08	1.85056e-08	1.45503e-07	1.40453e-07	1.71903e-07	1.11682e-06	4.01882e-07
	2.0703	8.55341e-10	1.0979e-09	9.75116e-10	1.04728e-08	2.58959e-08	1.60186e-08	1.51021e-07	1.3017e-07	1.81245e-07	1.12053e-06	3.40127e-07
	2.1094	8.22625e-10	1.01268e-09	8.5768e-10	1.12385e-08	3.08695e-08	1.59544e-08	1.49621e-07	1.19314e-07	1.98168e-07	1.11979e-06	3.48174e-07
	2.1484	7.2991e-10	1.15463e-09	9.91779e-10	1.05619e-08	2.76245e-08	1.63719e-08	1.59433e-07	1.13949e-07	1.76257e-07	1.02632e-06	3.54143e-07
	2.1875	8.36323e-10	1.11693e-09	9.06742e-10	1.19493e-08	2.62095e-08	1.61425e-08	1.48591e-07	1.37898e-07	1.77857e-07	1.06768e-06	3.54532e-07
	2.2265	7.97468e-10	1.04238e-09	1.02471e-09	1.01386e-08	2.79545e-08	1.59759e-08	1.54207e-07	1.30068e-07	1.73951e-07	1.05543e-06	3.98048e-07
	2.2656	8.445e-10	1.12213e-09	9.54478e-10	9.94139e-09	3.37445e-08	1.59262e-08	1.68809e-07	1.31893e-07	1.78656e-07	1.07428e-06	3.8395e-07
	2.3047	8.08395e-10	1.08216e-09	9.62227e-10	1.05748e-08	2.78278e-08	1.62454e-08	1.3645e-07	1.27317e-07	1.74948e-07	1.21803e-06	3.62122e-07
	2.3437	7.36895e-10	1.19103e-09	9.54478e-10	9.68853e-09	2.8157e-08	1.71189e-08	1.50821e-07	1.35236e-07	1.5989e-07	1.0714e-06	3.72801e-07
	2.3828	7.99629e-10	1.1532e-09	9.7417e-10	1.09896e-08	3.30112e-08	1.63459e-08	1.66904e-07	1.32258e-07	1.84911e-07	1.15352e-06	4.23749e-07
	2.4219	8.08111e-10	1.03832e-09	8.85367e-10	1.14939e-08	3.22176e-08	1.69881e-08	1.48695e-07	1.34666e-07	1.87556e-07	1.10621e-06	3.9757e-07
	2.4609	8.42161e-10	1.19317e-09	9.22601e-10	1.08341e-08	3.11737e-08	1.64141e-08	1.70948e-07	1.49171e-07	1.58797e-07	1.21269e-06	3.8463e-07
	2.5	8.02673e-10	1.0371e-09	8.96021e-10	1.07167e-08	3.15848e-08	1.63539e-08	1.57595e-07	1.26536e-07	1.78293e-07	9.96644e-07	4.32475e-07
	2.539	8.17611e-10	1.10024e-09	9.47199e-10	1.00253e-08	2.72722e-08	1.70051e-08	1.38204e-07	1.41428e-07	1.78868e-07	1.03318e-06	3.91171e-07
	2.5781	8.31938e-10	1.06951e-09	9.35576e-10	1.03725e-08	2.90218e-08	1.66525e-08	1.65617e-07	1.31242e-07	1.74992e-07	1.19605e-06	3.99272e-07
	2.6172	8.38346e-10	1.08381e-09	1.03265e-09	1.10807e-08	3.37052e-08	1.67473e-08	1.61243e-07	1.36804e-07	1.70877e-07	1.07405e-06	4.27278e-07
	2.6562	8.30959e-10	1.07297e-09	9.84664e-10	1.15513e-08	3.18993e-08	1.63701e-08	1.59872e-07	1.48322e-07	1.83155e-07	1.22793e-06	4.05196e-07
	2.6953	8.27096e-10	1.06367e-09	1.07336e-09	1.10598e-08	3.11326e-08	1.54675e-08	1.52041e-07	1.38577e-07	1.8897e-07	1.14775e-06	3.95964e-07
	2.7344	8.21321e-10	1.12284e-09	1.04932e-09	1.07206e-08	3.03954e-08	1.55289e-08	1.6261e-07	1.4797e-07	1.76896e-07	1.15616e-06	4.14915e-07
	2.7734	8.73706e-10	1.16158e-09	1.0326e-09	1.12778e-08	3.18719e-08	1.66724e-08	1.54482e-07	1.54066e-07	1.90583e-07	1.2173e-06	4.10837e-07
	2.8125	7.83946e-10	1.09489e-09	9.90152e-10	9.8542e-09	3.15207e-08	1.6754e-08	1.51473e-07	1.43101e-07	1.59384e-07	1.16853e-06	3.79881e-07
	2.8515	8.17224e-10	1.06142e-09	9.64946e-10	1.125e-08	3.24512e-08	1.72181e-08	1.61465e-07	1.28667e-07	1.88403e-07	1.10631e-06	4.29004e-07
	2.8906	8.84268e-10	1.15225e-09	8.91171e-10	1.12459e-08	3.1629e-08	1.44872e-08	1.44583e-07	1.31891e-07	1.82656e-07	1.22735e-06	4.42798e-07
	2.9297	8.16009e-10	1.17882e-09	1.05237e-09	1.20668e-08	3.1468e-08	1.66208e-08	1.51655e-07	1.355e-07	1.82718e-07	1.22595e-06	4.35587e-07
	2.9687	7.47576e-10	1.05851e-09	1.01779e-09	1.28134e-08	2.71988e-08	1.5438e-08	1.39217e-07	1.42357e-07	1.79174e-07	1.08181e-06	3.91861e-07
	3.0078	8.39285e-10	1.20919e-09	9.62853e-10	1.28865e-08	3.25775e-08	1.74135e-08	1.59255e-07	1.52117e-07	1.74059e-07	1.08847e-06	4.1229e-07
	3.0469	8.92873e-10	1.18372e-09	1.0938e-09	1.17706e-08	2.6806e-08	1.80641e-08	1.5856e-07	1.32326e-07	1.3455e-07	1.29653e-06	4.02123e-07
	3.0859	7.62886e-10	1.1824e-09	1.1376e-09	1.21006e-08	3.29155e-08	1.64633e-08	1.79253e-07	1.36467e-07	1.79621e-07	1.08476e-06	4.08789e-07
	3.125	7.37405e-10	1.12355e-09	1.01372e-09	1.17275e-08	3.24478e-08	1.68751e-08	1.69464e-07	1.3694e-07	1.80041e-07	1.16461e-06	4.08109e-07
	3.164	7.72267e-10	1.09742e-09	1.08483e-09	1.26159e-08	3.07378e-08	1.49344e-08	1.50831e-07	1.36165e-07	1.89914e-07	1.2275e-06	4.2126e-07
	3.2031	8.11475e-10	1.1243e-09	1.03659e-09	1.31983e-08	3.76076e-08	1.57538e-08	1.67288e-07	1.35513e-07	1.88953e-07	1.22159e-06	4.28491e-07
	3.2422	7.65107e-10	1.09411e-09	1.02585e-09	1.25751e-08	3.21608e-08	1.73115e-08	1.51735e-07	1.30322e-07	1.98415e-07	1.26485e-06	4.5875e-07
	3.2812	7.73422e-10	1.21439e-09	1.01303e-09	1.22518e-08	3.26304e-08	1.75982e-08	1.50772e-07	1.37948e-07	1.83824e-07	1.11788e-06	3.75267e-07
	3.3203	8.22886e-10	1.18807e-09	1.05938e-09	1.25447e-08	3.46153e-08	1.48252e-08	1.49998e-07	1.34836e-07	1.56815e-07	1.26816e-06	4.07388e-07
	3.3594	8.12407e-10	1.17978e-09	9.85473e-10	1.12116e-08	3.25546e-08	1.85577e-08	1.70035e-07	1.49958e-07	1.97267e-07	1.20721e-06	4.08494e-07
	3.3984	8.07266e-10	1.18544e-09	1.09811e-09	1.10548e-08	3.30372e-08	1.76794e-08	1.63085e-07	1.31622e-07	1.72064e-07	1.30743e-06	4.07604e-07
	3.4375	8.32959e-10	1.26502e-09	1.03825e-09	1.13138e-08	3.16909e-08	1.58134e-08	1.7714e-07	1.50142e-07	1.74901e-07	1.20279e-06	4.35323e-07
	3.4765	7.63531e-10	1.13898e-09	1.08086e-09	1.16144e-08	3.36051e-08	1.73275e-08	1.77468e-07	1.36226e-07	1.91499e-07	1.32167e-06	4.76501e-07
	3.5156	7.61612e-10	1.21056e-09	1.07308e-09	1.17365e-08	3.21899e-08	1.84095e-08	1.60969e-07	1.49957e-07	1.89025e-07	1.21105e-06	4.63888e-07
	3.5547	8.65839e-10	1.07613e-09	1.11113e-09	1.21194e-08	3.29596e-08	1.829e-08	1.69645e-07	1.40526e-07	1.64961e-07	1.19191e-06	4.48308e-07
	3.5937	8.91234e-10	1.2004e-09	1.09406e-09	1.22002e-08	3.10093e-08	1.72364e-08	1.75467e-07	1.40223e-07	1.89262e-07	1.27788e-06	4.43929e-07
	3.6328	8.92847e-10	1.14322e-09	1.16964e-09	1.15126e-08	3.48004e-08	1.77743e-08	1.80717e-07	1.24075e-07	1.84887e-07	1.34144e-06	4.56272e-07
	3.6719	7.83398e-10	1.18754e-09	1.07784e-09	1.12513e-08	3.68099e-08	1.55338e-08	1.87342e-07	1.41695e-07	1.7556e-07	1.25341e-06	4.24908e-07
	3.7109	8.06577e-10	1.14258e-09	1.15012e-09	1.22366e-08	3.9972e-08	1.67423e-08	1.79401e-07	1.4731e-07	1.72533e-07	1.23074e-06	4.22924e-07
	3.75	8.27848e-10	1.28293e-09	1.09871e-09	1.11865e-08	3.81566e-08	1.54083e-08	1.70876e-07	1.51971e-07	1.75119e-07	1.29342e-06	3.81914e-07
	3.789	8.62039e-10	1.12518e-09	1.1839e-09	1.13602e-08	3.40815e-08	1.69964e-08	1.832e-07	1.48419e-07	1.80605e-07	1.11196e-06	4.69981e-07
	3.8281	8.09922e-10	1.30349e-09	1.13444e-09	1.29673e-08	3.56774e-08	1.84955e-08	1.84026e-07	1.51677e-07	1.7306e-07	1.2825e-06	4.2282e-07
	3.8672	8.18192e-10	1.13986e-09	1.16868e-09	1.11218e-08	3.52656e-08	1.56467e-08	1.70326e-07	1.44945e-07	1.77056e-07	1.14001e-06	4.44443e-07
	3.9062	8.24987e-10	1.18874e-09	1.08115e-09	1.30384e-08	3.58527e-08	1.78017e-08	1.74364e-07	1.51698e-07	1.68834e-07	1.35028e-06	4.76834e-07
	3.9453	8.05068e-10	1.17915e-09	1.09203e-09	1.1698e-08	3.56477e-08	1.71107e-08	1.81444e-07	1.54242e-07	1.96819e-07	1.26068e-06	4.64591e-07
	3.9844	7.81338e-10	1.25472e-09	1.21415e-09	1.25876e-08	3.61426e-08	1.73601e-08	1.89758e-07	1.44837e-07	1.83637e-07	1.33215e-06	4.37504e-07
	4.0234	8.57762e-10	1.294e-09	1.14204e-09	1.16641e-08	3.45968e-08	1.68296e-08	1.81484e-07	1.65936e-07	1.76924e-07	1.35798e-06	5.03299e-07
	4.0625	9.28982e-10	1.27726e-09	1.18794e-09	1.11875e-08	3.58561e-08	1.56112e-08	1.93514e-07	1.55423e-07	1.68419e-07	1.28627e-06	4.93566e-07
	4.1015	8.28362e-10	1.18904e-09	1.19557e-09	1.21873e-08	3.85034e-08	1.67553e-08	1.72672e-07	1.51478e-07	1.86216e-07	1.24013e-06	4.89139e-07
	4.1406	8.39545e-10	1.28122e-09	1.18248e-09	1.30402e-08	3.33897e-08	1.77503e-08	1.76315e-07	1.71839e-07	1.94714e-07	1.29343e-06	4.36974e-07
	4.1797	7.65718e-10	1.31907e-09	1.16244e-09	1.19121e-08	3.70321e-08	1.69349e-08	1.8394e-07	1.5656e-07	1.983e-07	1.26669e-06	4.80793e-07
	4.2187	8.19056e-10	1.16396e-09	1.187e-09	1.32757e-08	3.50383e-08	1.67245e-08	1.83092e-07	1.48712e-07	1.88939e-07	1.39308e-06	4.6384e-07
	4.2578	8.36379e-10	1.1987e-09	1.24613e-09	1.22928e-08	3.55009e-08	1.67415e-08	1.93075e-07	1.55466e-07	1.79976e-07	1.321e-06	4.44482e-07
	4.2969	8.52193e-10	1.13199e-09	1.18694e-09	1.30129e-08	3.93556e-08	1.72321e-08	1.78425e-07	1.43117e-07	2.00094e-07	1.23331e-06	4.79575e-07
	4.3359	8.72905e-10	1.14515e-09	1.22876e-09	1.15298e-08	3.90707e-08	1.85818e-08	1.67782e-07	1.50375e-07	2.00723e-07	1.38742e-06	4.56403e-07
	4.375	8.38391e-10	1.20975e-09	1.28341e-09	1.2264e-08	3.40585e-08	1.86702e-08	1.90988e-07	1.51071e-07	1.83476e-07	1.32587e-06	5.10188e-07
	4.414	8.82219e-10	1.40256e-09	1.29482e-09	1.21147e-08	3.61728e-08	1.94102e-08	2.02689e-07	1.55839e-07	2.02994e-07	1.26945e-06	4.49452e-07
	4.4531	9.07763e-10	1.36276e-09	1.26797e-09	1.30196e-08	3.7121e-08	1.68982e-08	2.08194e-07	1.4718e-07	2.13385e-07	1.41811e-06	4.6634e-07
	4.4922	8.31305e-10	1.31046e-09	1.30549e-09	1.33034e-08	4.15688e-08	1.78729e-08	1.87804e-07	1.47663e-07	1.89183e-07	1.35816e-06	4.78924e-07
	4.5312	9.5123e-10	1.30902e-09	1.33017e-09	1.31152e-08	3.97784e-08	1.5762e-08	2.1412e-07	1.65458e-07	2.02549e-07	1.32481e-06	4.91582e-07
	4.5703	8.57159e-10	1.21495e-09	1.27481e-09	1.26463e-08	4.11324e-08	1.91152e-08	2.30784e-07	1.64557e-07	2.14032e-07	1.4211e-06	4.43592e-07
	4.6094	9.06981e-10	1.43933e-09	1.33632e-09	1.29941e-08	3.74783e-08	1.89366e-08	2.17156e-07	1.60504e-07	1.82422e-07	1.36488e-06	4.83741e-07
	4.6484	8.94121e-10	1.42338e-09	1.33084e-09	1.22941e-08	4.27946e-08	1.80975e-08	2.30013e-07	1.58017e-07	2.01804e-07	1.44985e-06	4.76796e-07
	4.6875	8.25073e-10	1.28954e-09	1.3971e-09	1.30992e-08	3.8841e-08	1.61462e-08	2.39515e-07	1.59046e-07	1.97491e-07	1.43337e-06	4.60984e-07
	4.7265	9.36135e-10	1.29548e-09	1.40851e-09	1.26971e-08	4.12814e-08	1.75177e-08	2.24593e-07	1.55233e-07	2.12854e-07	1.40261e-06	4.74181e-07
	4.7656	8.73043e-10	1.37279e-09	1.41355e-09	1.30824e-08	4.166e-08	1.86581e-08	2.3049e-07	1.58358e-07	2.06077e-07	1.38675e-06	5.32075e-07
	4.8047	9.42401e-10	1.38463e-09	1.2951e-09	1.18523e-08	3.84993e-08	1.97481e-08	2.19753e-07	1.36146e-07	1.93897e-07	1.51857e-06	5.20791e-07
	4.8437	9.43079e-10	1.38601e-09	1.35208e-09	1.30677e-08	4.24727e-08	1.85677e-08	2.37285e-07	1.58103e-07	1.90217e-07	1.48678e-06	5.42216e-07
	4.8828	9.35006e-10	1.32428e-09	1.31595e-09	1.31922e-08	4.09028e-08	1.69695e-08	2.34384e-07	1.56643e-07	2.07324e-07	1.49259e-06	5.47512e-07
	4.9219	9.21111e-10	1.31162e-09	1.44486e-09	1.20045e-08	4.06955e-08	1.9448e-08	2.17659e-07	1.64746e-07	2.38877e-07	1.46413e-06	4.97723e-07
	4.9609	9.64834e-10	1.30424e-09	1.43506e-09	1.29652e-08	4.22771e-08	1.86819e-08	2.10685e-07	1.71356e-07	2.02882e-07	1.47043e-06	5.63238e-07
	5	8.74034e-10	1.44398e-09	1.4604e-09	1.35884e-08	4.17042e-08	1.97337e-08	2.40367e-07	1.60892e-07	2.16433e-07	1.42694e-06	5.21329e-07
	5.039	9.37103e-10	1.40459e-09	1.43352e-09	1.31357e-08	4.16416e-08	1.87013e-08	2.22829e-07	1.6349e-07	1.9931e-07	1.48161e-06	5.41823e-07
	5.0781	9.26326e-10	1.34349e-09	1.36536e-09	1.18512e-08	4.37981e-08	1.89658e-08	2.41323e-07	1.60783e-07	2.07432e-07	1.48754e-06	5.74786e-07
	5.1172	9.87402e-10	1.47661e-09	1.54239e-09	1.25673e-08	3.89123e-08	1.86857e-08	2.19586e-07	1.63191e-07	2.18735e-07	1.5147e-06	5.15721e-07
	5.1562	9.71465e-10	1.30384e-09	1.58095e-09	1.26641e-08	4.22634e-08	1.73587e-08	2.39862e-07	1.73445e-07	2.13084e-07	1.56869e-06	4.82277e-07
	5.1953	9.57842e-10	1.43057e-09	1.47142e-09	1.43674e-08	4.0843e-08	1.67586e-08	2.29909e-07	1.59132e-07	2.17627e-07	1.5648e-06	5.45562e-07
	5.2344	1.00631e-09	1.41374e-09	1.55596e-09	1.33002e-08	4.47458e-08	1.71861e-08	2.20348e-07	1.65644e-07	2.38747e-07	1.51002e-06	5.05867e-07
	5.2734	9.80704e-10	1.31395e-09	1.66212e-09	1.52209e-08	4.1863e-08	1.91258e-08	2.23575e-07	1.68933e-07	2.22541e-07	1.65904e-06	4.90757e-07
	5.3125	1.04269e-09	1.31009e-09	1.7221e-09	1.40159e-08	4.42678e-08	2.03403e-08	2.20124e-07	1.52879e-07	2.00988e-07	1.60542e-06	5.41451e-07
	5.3515	9.97144e-10	1.51997e-09	1.84614e-09	1.40206e-08	4.39346e-08	2.00489e-08	2.34459e-07	1.66751e-07	2.10628e-07	1.81266e-06	5.32504e-07
	5.3906	9.73291e-10	1.43343e-09	1.84286e-09	1.63778e-08	4.78992e-08	1.6803e-08	2.15523e-07	1.61399e-07	2.11928e-07	1.70321e-06	5.50884e-07
	5.4297	8.91755e-10	1.50171e-09	1.8376e-09	1.59895e-08	4.4779e-08	1.71695e-08	2.22972e-07	1.76834e-07	2.21818e-07	1.58463e-06	5.45598e-07
	5.4687	9.48696e-10	1.41e-09	1.75132e-09	1.65033e-08	4.89571e-08	2.08592e-08	2.24976e-07	1.65592e-07	2.32278e-07	1.67443e-06	5.5167e-07
	5.5078	9.96362e-10	1.54838e-09	1.71176e-09	1.53832e-08	4.41282e-08	1.79734e-08	2.30851e-07	1.72485e-07	2.19073e-07	1.60881e-06	5.71358e-07
	5.5469	8.85981e-10	1.39565e-09	1.74534e-09	1.6191e-08	4.14679e-08	1.93298e-08	2.30568e-07	1.65949e-07	2.15321e-07	1.6218e-06	5.56877e-07
	5.5859	8.89502e-10	1.47479e-09	1.78637e-09	1.83843e-08	4.20311e-08	1.89072e-08	2.24711e-07	1.67572e-07	2.48747e-07	1.55316e-06	5.9963e-07
	5.625	8.94195e-10	1.40307e-09	1.72816e-09	1.75402e-08	4.26017e-08	1.77876e-08	2.3525e-07	1.61482e-07	2.07103e-07	1.64561e-06	6.02232e-07
	5.664	1.03122e-09	1.66668e-09	1.87097e-09	1.53092e-08	4.34594e-08	1.93974e-08	2.39203e-07	1.82389e-07	2.02848e-07	1.62315e-06	5.74828e-07
	5.7031	9.44859e-10	1.53596e-09	1.76285e-09	1.60724e-08	4.35181e-08	2.04952e-08	2.33334e-07	1.63766e-07	2.19104e-07	1.6795e-06	5.98529e-07
	5.7422	9.95106e-10	1.48535e-09	1.94311e-09	1.70268e-08	4.5826e-08	1.93319e-08	2.25333e-07	1.6267e-07	2.23997e-07	1.77132e-06	5.69046e-07
	5.7812	7.98388e-10	1.54088e-09	1.91476e-09	1.75431e-08	4.77318e-08	1.86756e-08	2.5468e-07	1.75588e-07	2.23763e-07	1.73652e-06	6.00494e-07
	5.8203	9.49322e-10	1.46307e-09	1.96803e-09	1.81385e-08	4.6316e-08	2.04678e-08	2.22238e-07	1.81552e-07	2.25253e-07	1.81473e-06	5.84809e-07
	5.8594	8.36938e-10	1.56086e-09	2.0067e-09	1.93017e-08	4.38885e-08	1.81447e-08	2.12705e-07	1.82771e-07	2.12592e-07	1.83099e-06	6.19235e-07
	5.8984	9.5681e-10	1.45014e-09	2.10407e-09	1.6843e-08	4.50528e-08	2.17625e-08	2.39169e-07	1.78716e-07	2.14576e-07	1.80449e-06	6.3504e-07
	5.9375	9.69826e-10	1.64898e-09	2.01282e-09	1.71933e-08	4.89947e-08	1.64343e-08	2.34417e-07	1.73535e-07	2.46771e-07	1.87794e-06	6.39973e-07
	5.9765	8.78542e-10	1.6515e-09	2.04426e-09	1.65358e-08	4.61897e-08	1.79398e-08	2.25271e-07	1.79188e-07	2.23054e-07	1.73154e-06	5.81742e-07
	6.0156	9.123e-10	1.59357e-09	2.16054e-09	1.687e-08	4.38224e-08	2.08684e-08	2.56686e-07	1.84356e-07	2.28481e-07	1.92782e-06	6.14772e-07
	6.0547	9.70273e-10	1.70468e-09	2.22149e-09	1.71358e-08	4.7144e-08	1.98159e-08	2.35059e-07	1.6992e-07	2.24773e-07	1.88824e-06	6.51361e-07
	6.0937	9.59433e-10	1.52186e-09	2.16933e-09	1.69619e-08	4.77259e-08	1.88873e-08	2.24442e-07	1.89331e-07	2.36742e-07	1.97937e-06	6.33886e-07
	6.1328	9.4566e-10	1.72931e-09	2.2458e-09	1.6588e-08	4.99826e-08	1.98057e-08	2.37839e-07	1.85405e-07	2.40689e-07	1.95219e-06	6.34207e-07
	6.1719	9.31877e-10	1.64876e-09	2.25273e-09	1.84863e-08	4.61905e-08	1.77296e-08	2.66278e-07	1.90326e-07	2.22152e-07	2.01872e-06	6.17601e-07
	6.2109	9.5038e-10	1.5812e-09	2.2018e-09	1.85369e-08	4.60235e-08	1.955e-08	2.56972e-07	1.70201e-07	2.32992e-07	2.06366e-06	6.80419e-07
	6.25	9.29072e-10	1.6389e-09	2.31252e-09	1.79111e-08	5.0437e-08	1.98284e-08	2.55577e-07	1.8601e-07	2.1275e-07	2.07183e-06	6.41447e-07
	6.289	9.6926e-10	1.65901e-09	2.29589e-09	1.77881e-08	5.31955e-08	1.88226e-08	2.70963e-07	1.94588e-07	2.2269e-07	2.11157e-06	6.76706e-07
	6.3281	9.15944e-10	1.64017e-09	2.38083e-09	1.76661e-08	5.29784e-08	2.07564e-08	2.3809e-07	1.96566e-07	2.37353e-07	2.0891e-06	6.60147e-07
	6.3672	9.51099e-10	1.59299e-09	2.33087e-09	2.0514e-08	5.01343e-08	2.15346e-08	2.66249e-07	1.98684e-07	2.25777e-07	2.12877e-06	6.64357e-07
	6.4062	1.0025e-09	1.77853e-09	2.30183e-09	1.91059e-08	4.73106e-08	2.11516e-08	2.55004e-07	1.95345e-07	2.35899e-07	2.11459e-06	6.78475e-07
	6.4453	9.79944e-10	1.74898e-09	2.18698e-09	1.91988e-08	5.15939e-08	2.01864e-08	2.61524e-07	1.96006e-07	2.32527e-07	2.16818e-06	6.76923e-07
	6.4844	9.65423e-10	1.65492e-09	2.32668e-09	1.90078e-08	5.34673e-08	2.12277e-08	2.65605e-07	1.95981e-07	2.28061e-07	2.33453e-06	7.55665e-07
	6.5234	9.40881e-10	1.5781e-09	2.31487e-09	1.84164e-08	4.84256e-08	2.0036e-08	2.48214e-07	2.06751e-07	2.25607e-07	2.22137e-06	6.73815e-07
	6.5625	9.76394e-10	1.63983e-09	2.35457e-09	2.00876e-08	4.91777e-08	2.08798e-08	2.55416e-07	1.83893e-07	2.24346e-07	2.20168e-06	6.952e-07
	6.6015	9.77597e-10	1.64259e-09	2.48778e-09	1.96225e-08	5.42221e-08	2.15737e-08	2.40714e-07	2.08355e-07	2.19073e-07	2.24994e-06	7.23508e-07
	6.6406	1.01191e-09	1.74599e-09	2.54891e-09	2.03876e-08	5.30832e-08	1.93283e-08	2.62107e-07	1.87507e-07	2.16e-07	2.22039e-06	7.03221e-07
	6.6797	9.41574e-10	1.9016e-09	2.4877e-09	1.92172e-08	5.38056e-08	2.1364e-08	2.40373e-07	2.04007e-07	2.57629e-07	2.31487e-06	7.33277e-07
	6.7187	8.77339e-10	1.78179e-09	2.58121e-09	1.92848e-08	5.40363e-08	2.05959e-08	2.47729e-07	2.16533e-07	2.31292e-07	2.34364e-06	7.4543e-07
	6.7578	9.6777e-10	1.78254e-09	2.71501e-09	1.80547e-08	5.43844e-08	2.07235e-08	2.49315e-07	2.05077e-07	2.4969e-07	2.34148e-06	7.45611e-07
	6.7969	1.09663e-09	1.82375e-09	2.71895e-09	1.96877e-08	5.56234e-08	2.05933e-08	2.77329e-07	2.14496e-07	2.2591e-07	2.28995e-06	7.30066e-07
	6.8359	1.05502e-09	1.80089e-09	2.82505e-09	1.98666e-08	5.62828e-08	2.20226e-08	2.77329e-07	2.12314e-07	2.55285e-07	2.42317e-06	7.26254e-07
	6.875	9.79572e-10	1.90545e-09	2.86413e-09	2.07454e-08	5.68781e-08	2.15626e-08	2.62877e-07	2.22719e-07	2.39783e-07	2.39445e-06	7.32884e-07
	6.914	1.03673e-09	1.8838e-09	2.83664e-09	1.92102e-08	5.65362e-08	2.12002e-08	2.61783e-07	2.24703e-07	2.63074e-07	2.46143e-06	7.50685e-07
	6.9531	1.04879e-09	1.9655e-09	2.96611e-09	1.93514e-08	5.53586e-08	2.29713e-08	2.85518e-07	2.15142e-07	2.26395e-07	2.43007e-06	7.51031e-07
	6.9922	1.04108e-09	1.9672e-09	3.04465e-09	2.04265e-08	5.39139e-08	2.30666e-08	2.71264e-07	2.07847e-07	2.36742e-07	2.56026e-06	7.45487e-07
	7.0312	1.06353e-09	2.04114e-09	2.94675e-09	2.01166e-08	5.81839e-08	2.15114e-08	2.59661e-07	2.16996e-07	2.49806e-07	2.55079e-06	7.59218e-07
	7.0703	1.01773e-09	1.92887e-09	2.93567e-09	2.04759e-08	5.72692e-08	2.18227e-08	2.78526e-07	2.26865e-07	2.50351e-07	2.51233e-06	7.84599e-07
	7.1094	9.91098e-10	2.03349e-09	3.01598e-09	2.13147e-08	5.98309e-08	2.3429e-08	2.81359e-07	2.29909e-07	2.41525e-07	2.55616e-06	7.79816e-07
	7.1484	1.05543e-09	1.89603e-09	2.96813e-09	2.00837e-08	5.42796e-08	2.12704e-08	2.76137e-07	2.31036e-07	2.61709e-07	2.59963e-06	7.60609e-07
	7.1875	1.00236e-09	2.17804e-09	3.08436e-09	2.09122e-08	5.86302e-08	2.18025e-08	2.90633e-07	2.22035e-07	2.47022e-07	2.70762e-06	8.09123e-07
	7.2265	1.04435e-09	2.09664e-09	3.146e-09	2.12337e-08	5.75742e-08	2.4477e-08	2.7791e-07	2.32458e-07	2.47531e-07	2.68808e-06	7.91188e-07
	7.2656	9.54329e-10	2.00224e-09	3.16314e-09	2.23045e-08	6.07988e-08	2.30053e-08	2.79058e-07	2.22997e-07	2.44904e-07	2.8015e-06	7.79991e-07
	7.3047	9.71205e-10	2.20077e-09	3.14066e-09	2.23267e-08	5.96787e-08	2.37851e-08	2.85235e-07	2.32095e-07	2.68975e-07	2.8083e-06	8.41708e-07
	7.3437	1.04947e-09	2.22942e-09	3.19462e-09	2.14032e-08	5.83834e-08	2.26725e-08	2.79759e-07	2.30671e-07	2.62975e-07	2.91268e-06	8.00036e-07
	7.3828	1.07453e-09	2.27829e-09	3.30324e-09	2.22767e-08	6.24164e-08	2.25923e-08	3.05625e-07	2.31805e-07	2.71887e-07	2.91964e-06	8.20655e-07
	7.4219	9.77363e-10	2.17208e-09	3.4745e-09	2.15564e-08	6.23167e-08	2.39281e-08	3.1647e-07	2.31215e-07	2.59509e-07	2.87274e-06	8.26954e-07
	7.4609	1.12471e-09	2.26233e-09	3.44064e-09	2.24767e-08	6.09213e-08	2.51658e-08	2.91565e-07	2.43908e-07	2.47565e-07	2.98725e-06	8.19321e-07
	7.5	1.05356e-09	2.27285e-09	3.44997e-09	2.11387e-08	6.27555e-08	2.22119e-08	3.03075e-07	2.28866e-07	2.63169e-07	2.83479e-06	9.3147e-07
	7.539	1.04839e-09	2.39225e-09	3.37706e-09	2.2006e-08	6.4921e-08	2.31457e-08	2.93399e-07	2.40702e-07	2.51867e-07	2.96067e-06	8.48291e-07
	7.5781	1.01936e-09	2.37084e-09	3.4213e-09	2.30414e-08	6.30269e-08	2.53887e-08	2.95624e-07	2.46033e-07	2.58852e-07	2.96067e-06	8.6092e-07
	7.6172	1.0422e-09	2.26119e-09	3.31832e-09	2.33931e-08	6.61769e-08	2.49632e-08	3.08785e-07	2.49795e-07	2.62966e-07	3.01684e-06	8.80479e-07
	7.6562	1.15053e-09	2.17332e-09	3.4757e-09	2.32303e-08	6.43406e-08	2.37296e-08	3.03839e-07	2.37569e-07	2.528e-07	3.09559e-06	9.15826e-07
	7.6953	1.14365e-09	2.19705e-09	3.50559e-09	2.42268e-08	6.43798e-08	2.61303e-08	3.1433e-07	2.56083e-07	2.50002e-07	3.1958e-06	8.74702e-07
	7.7344	1.1561e-09	2.28324e-09	3.4503e-09	2.49046e-08	6.18298e-08	2.50236e-08	3.14821e-07	2.6288e-07	2.6863e-07	3.2384e-06	9.05354e-07
	7.7734	1.13839e-09	2.34592e-09	3.57734e-09	2.28622e-08	6.37012e-08	2.5264e-08	3.13196e-07	2.53163e-07	2.65429e-07	3.23053e-06	8.71992e-07
	7.8125	1.20878e-09	2.24793e-09	3.83196e-09	2.40088e-08	6.68859e-08	2.90038e-08	3.12772e-07	2.55959e-07	2.86888e-07	3.2738e-06	9.0236e-07
	7.8515	1.10954e-09	2.16858e-09	3.72218e-09	2.27814e-08	6.66145e-08	2.7418e-08	3.13861e-07	2.63485e-07	2.66809e-07	3.27201e-06	9.39543e-07
	7.8906	1.1532e-09	2.26856e-09	3.81356e-09	2.39551e-08	7.29018e-08	2.64508e-08	3.28066e-07	2.63816e-07	2.75999e-07	3.46143e-06	9.43509e-07
	7.9297	1.23808e-09	2.32154e-09	3.91562e-09	2.47995e-08	7.12791e-08	2.83899e-08	3.24199e-07	2.72004e-07	2.70816e-07	3.47945e-06	9.15707e-07
	7.9687	1.24513e-09	2.42841e-09	3.85901e-09	2.48701e-08	6.88528e-08	2.74931e-08	3.24129e-07	2.84237e-07	2.81298e-07	3.4698e-06	9.42273e-07
	8.0078	1.25985e-09	2.31702e-09	3.88606e-09	2.52993e-08	7.26969e-08	2.67861e-08	3.12868e-07	2.81995e-07	2.69506e-07	3.42883e-06	9.76979e-07
	8.0469	1.22088e-09	2.32599e-09	3.79503e-09	2.28251e-08	7.32914e-08	2.92987e-08	3.13096e-07	2.78054e-07	2.66341e-07	3.35249e-06	9.64216e-07
	8.0859	1.26717e-09	2.40303e-09	3.66341e-09	2.2789e-08	8.02408e-08	2.82247e-08	3.248e-07	2.99536e-07	2.55853e-07	3.43388e-06	9.5438e-07
	8.125	1.25445e-09	2.49168e-09	3.7148e-09	2.25285e-08	7.56067e-08	2.79228e-08	3.39001e-07	2.89242e-07	2.80802e-07	3.71675e-06	9.81732e-07
	8.164	1.34323e-09	2.63175e-09	3.55631e-09	2.32814e-08	8.01552e-08	2.81482e-08	3.4137e-07	2.96802e-07	2.88771e-07	4.60952e-06	9.80072e-07
	8.2031	1.39744e-09	2.63432e-09	3.83256e-09	2.41053e-08	9.08099e-08	3.0153e-08	3.51167e-07	2.87043e-07	2.68254e-07	3.76461e-06	9.36166e-07
	8.2422	1.49473e-09	2.56301e-09	3.95964e-09	2.50486e-08	8.99765e-08	3.02393e-08	3.46538e-07	2.72343e-07	2.66953e-07	4.00877e-06	1.00864e-06
	8.2812	1.35594e-09	2.68123e-09	3.97646e-09	2.70141e-08	9.59626e-08	3.00726e-08	3.65976e-07	3.08058e-07	2.81558e-07	4.16754e-06	9.78717e-07
	8.3203	1.39276e-09	2.59708e-09	4.07582e-09	2.55249e-08	9.91485e-08	3.01379e-08	3.49748e-07	2.89888e-07	2.63788e-07	3.98439e-06	9.82616e-07
	8.3594	1.46677e-09	2.81766e-09	4.25344e-09	2.67023e-08	9.84156e-08	3.10101e-08	3.5661e-07	2.93976e-07	2.81364e-07	3.97053e-06	1.05131e-06
	8.3984	1.52771e-09	2.94459e-09	4.45611e-09	2.60633e-08	1.02877e-07	2.94597e-08	3.77265e-07	2.94671e-07	2.90793e-07	4.13268e-06	1.01737e-06
	8.4375	1.48742e-09	2.8887e-09	4.37118e-09	2.50688e-08	9.10516e-08	3.19759e-08	3.78301e-07	2.87065e-07	2.95236e-07	4.10605e-06	1.06712e-06
	8.4765	1.41461e-09	2.9828e-09	4.5031e-09	2.4421e-08	9.21608e-08	3.03684e-08	3.65959e-07	3.04858e-07	2.68318e-07	3.98004e-06	1.04725e-06
	8.5156	1.45071e-09	2.80298e-09	4.70873e-09	2.5784e-08	1.011e-07	3.08009e-08	3.75598e-07	3.02235e-07	3.02265e-07	4.0271e-06	1.05027e-06
	8.5547	1.54027e-09	2.85333e-09	4.77936e-09	2.70653e-08	1.06837e-07	3.25162e-08	3.82048e-07	3.14393e-07	2.95706e-07	4.0749e-06	1.08578e-06
	8.5937	1.46548e-09	2.87096e-09	4.77133e-09	2.64251e-08	1.06128e-07	3.20263e-08	3.99839e-07	3.12117e-07	3.16762e-07	4.06341e-06	1.09424e-06
	8.6328	1.54015e-09	2.90842e-09	4.90333e-09	2.47726e-08	1.17808e-07	3.25898e-08	4.14545e-07	3.06808e-07	3.24633e-07	4.15023e-06	1.14262e-06
	8.6719	1.60773e-09	2.96131e-09	4.75708e-09	2.77871e-08	1.32845e-07	3.4781e-08	4.08395e-07	3.26322e-07	2.95425e-07	4.01819e-06	1.15381e-06
	8.7109	1.6166e-09	3.03534e-09	4.63334e-09	2.61806e-08	1.29333e-07	3.20414e-08	4.53998e-07	3.08433e-07	3.27141e-07	4.12559e-06	1.12927e-06
	8.75	1.51522e-09	2.89246e-09	4.77661e-09	2.66551e-08	1.15918e-07	3.17769e-08	4.49246e-07	3.27594e-07	3.25418e-07	4.18791e-06	1.12528e-06
	8.789	1.60603e-09	3.02335e-09	4.88432e-09	2.86565e-08	1.0863e-07	3.29128e-08	4.61005e-07	3.30541e-07	3.33768e-07	4.22392e-06	1.13298e-06
	8.8281	1.63571e-09	3.08136e-09	4.97939e-09	2.91782e-08	1.11402e-07	3.4944e-08	4.54481e-07	3.21109e-07	3.441e-07	4.15385e-06	1.16252e-06
	8.8672	1.71472e-09	3.26401e-09	4.63387e-09	2.64835e-08	1.11769e-07	3.51813e-08	4.24559e-07	3.19725e-07	3.37013e-07	4.27356e-06	1.19464e-06
	8.9062	1.78964e-09	3.1823e-09	4.57619e-09	2.77399e-08	1.03283e-07	3.43056e-08	4.59103e-07	3.31365e-07	3.49981e-07	4.30063e-06	1.17886e-06
	8.9453	1.86494e-09	3.10626e-09	4.36037e-09	2.98959e-08	1.14256e-07	3.64214e-08	4.53566e-07	3.20964e-07	3.38503e-07	4.37509e-06	1.17815e-06
	8.9844	1.95683e-09	3.33129e-09	4.47694e-09	2.88499e-08	1.40401e-07	3.65961e-08	4.51776e-07	3.39776e-07	3.36417e-07	4.43983e-06	1.25993e-06
	9.0234	1.90383e-09	3.33564e-09	4.35495e-09	3.24093e-08	1.56578e-07	3.70156e-08	4.31429e-07	3.28559e-07	3.72694e-07	4.46338e-06	1.26531e-06
	9.0625	1.88538e-09	3.26612e-09	4.19526e-09	2.80769e-08	1.47005e-07	3.69863e-08	4.74551e-07	3.4162e-07	3.80179e-07	4.38133e-06	1.29671e-06
	9.1015	1.96788e-09	3.38716e-09	4.06326e-09	2.93117e-08	1.12069e-07	3.85531e-08	4.50047e-07	3.55819e-07	3.56542e-07	4.32887e-06	1.25262e-06
	9.1406	2.01962e-09	3.30199e-09	3.92564e-09	2.92435e-08	1.05664e-07	3.61513e-08	4.69251e-07	3.62484e-07	3.23893e-07	4.38973e-06	1.2501e-06
	9.1797	2.1017e-09	3.31598e-09	4.06963e-09	3.00337e-08	1.10177e-07	3.86111e-08	4.5746e-07	3.68154e-07	3.67525e-07	4.40093e-06	1.29536e-06
	9.2187	2.12949e-09	3.55189e-09	4.1617e-09	2.98518e-08	1.22244e-07	3.99608e-08	4.78319e-07	3.55306e-07	3.5439e-07	4.50218e-06	1.28997e-06
	9.2578	2.20504e-09	3.45762e-09	4.11289e-09	2.97564e-08	1.1897e-07	3.94086e-08	4.71245e-07	3.6595e-07	3.91596e-07	4.45153e-06	1.32107e-06
	9.2969	2.21771e-09	3.51617e-09	4.27504e-09	3.01053e-08	1.20634e-07	3.97973e-08	4.87315e-07	3.79659e-07	3.75649e-07	4.51211e-06	1.33322e-06
	9.3359	2.17861e-09	3.60571e-09	4.52332e-09	3.31809e-08	1.31618e-07	3.93944e-08	5.27728e-07	3.80162e-07	3.75583e-07	4.67318e-06	1.33457e-06
	9.375	2.24554e-09	3.53167e-09	4.47604e-09	3.8694e-08	1.42818e-07	3.81571e-08	5.01247e-07	3.68333e-07	3.66788e-07	4.60067e-06	1.37355e-06
	9.414	2.31185e-09	3.5738e-09	4.57124e-09	3.74317e-08	1.40151e-07	3.97901e-08	4.97791e-07	3.82412e-07	3.69645e-07	4.79244e-06	1.34371e-06
	9.4531	2.31057e-09	3.76524e-09	4.76687e-09	3.43317e-08	1.39212e-07	4.1696e-08	4.94499e-07	3.78714e-07	3.9291e-07	4.76505e-06	1.37964e-06
	9.4922	2.4127e-09	3.6324e-09	4.72276e-09	3.40448e-08	1.38823e-07	4.08641e-08	4.94699e-07	3.80242e-07	3.87851e-07	4.7289e-06	1.40799e-06
	9.5312	2.34857e-09	3.70265e-09	4.82856e-09	3.43065e-08	1.412e-07	4.3448e-08	5.26248e-07	3.83725e-07	3.96879e-07	4.77124e-06	1.40756e-06
	9.5703	2.40091e-09	3.68522e-09	4.92986e-09	3.33487e-08	1.4673e-07	4.32847e-08	4.85933e-07	3.84384e-07	3.84435e-07	5.0108e-06	1.39036e-06
	9.6094	2.4697e-09	3.82244e-09	5.12028e-09	3.40669e-08	1.88662e-07	4.41515e-08	5.04364e-07	3.86343e-07	3.98843e-07	4.98106e-06	1.46133e-06
	9.6484	2.40953e-09	3.87152e-09	5.13295e-09	3.6242e-08	1.50103e-07	4.32168e-08	4.9857e-07	4.03465e-07	3.93136e-07	5.01067e-06	1.48488e-06
	9.6875	2.42025e-09	4.06562e-09	5.19306e-09	3.51274e-08	1.61411e-07	4.4332e-08	5.06594e-07	3.90107e-07	4.41535e-07	5.20138e-06	1.52311e-06
	9.7265	2.55285e-09	3.92923e-09	5.17303e-09	3.53658e-08	1.81307e-07	4.36375e-08	5.15175e-07	3.94711e-07	4.30766e-07	5.19671e-06	1.48597e-06
	9.7656	2.62365e-09	3.93343e-09	5.17312e-09	3.74585e-08	1.6728e-07	4.33115e-08	5.2189e-07	3.88622e-07	4.39228e-07	5.3309e-06	1.44547e-06
	9.8047	2.64532e-09	3.92207e-09	5.0446e-09	3.53294e-08	1.55069e-07	4.44096e-08	5.67238e-07	3.89016e-07	4.20093e-07	5.32617e-06	1.50753e-06
	9.8437	2.61985e-09	3.99951e-09	5.16327e-09	3.51955e-08	1.59906e-07	4.55005e-08	5.77723e-07	3.87983e-07	4.43783e-07	5.34912e-06	1.50208e-06
	9.8828	2.67003e-09	4.18652e-09	5.15085e-09	3.95701e-08	1.64043e-07	4.56637e-08	5.91337e-07	3.77896e-07	4.54419e-07	5.37642e-06	1.56806e-06
	9.9219	2.79379e-09	4.14788e-09	5.24048e-09	3.75265e-08	1.60466e-07	4.44127e-08	6.16426e-07	4.11977e-07	4.48908e-07	5.49105e-06	1.55976e-06
	9.9609	2.90836e-09	4.00721e-09	5.43534e-09	3.91656e-08	1.69918e-07	4.52895e-08	6.41886e-07	3.98934e-07	4.48888e-07	5.55289e-06	1.62974e-06
	9.9902	2.72441e-09	3.76181e-09	5.06244e-09	3.02029e-08	1.47693e-07	4.06803e-08	6.7378e-07	3.52329e-07	4.04989e-07	5.22754e-06	1.50835e-06
	9.9609	2.40491e-09	3.26053e-09	4.82276e-09	2.8079e-08	1.50619e-07	3.23159e-08	6.87569e-07	3.07925e-07	3.39945e-07	4.91323e-06	1.30905e-06
	9.9219	2.46257e-09	3.36124e-09	4.90577e-09	2.98698e-08	1.33806e-07	3.30396e-08	6.51373e-07	3.15833e-07	3.23172e-07	5.00052e-06	1.36715e-06
	9.8828	2.45082e-09	3.34272e-09	4.82225e-09	2.87153e-08	1.92888e-07	3.36415e-08	5.91963e-07	3.0107e-07	3.3356e-07	4.97512e-06	1.34787e-06
	9.8438	2.4974e-09	3.18619e-09	4.98139e-09	2.7745e-08	2.2364e-07	3.25694e-08	5.01863e-07	3.07149e-07	3.52026e-07	4.98691e-06	1.3479e-06
	9.8047	2.44319e-09	3.29867e-09	5.03009e-09	2.43544e-08	2.15708e-07	3.38163e-08	5.29055e-07	3.0469e-07	3.83659e-07	5.16869e-06	1.36521e-06
	9.7656	2.39046e-09	3.05524e-09	4.95938e-09	2.59395e-08	2.0724e-07	3.30133e-08	5.64038e-07	2.91437e-07	3.63484e-07	5.30662e-06	1.31824e-06
	9.7266	2.46557e-09	2.95729e-09	4.68665e-09	2.64584e-08	1.82589e-07	3.36529e-08	5.5888e-07	3.09945e-07	3.92687e-07	5.28824e-06	1.34567e-06
	9.6875	2.49271e-09	3.2031e-09	4.86368e-09	2.68171e-08	1.70675e-07	3.24384e-08	5.6153e-07	2.90873e-07	4.19874e-07	5.28068e-06	1.32692e-06
	9.6485	2.48845e-09	3.12683e-09	4.84019e-09	2.65088e-08	1.78769e-07	3.1544e-08	5.66083e-07	3.06166e-07	4.41332e-07	5.41987e-06	1.38346e-06
	9.6094	2.44176e-09	3.11974e-09	4.67341e-09	2.5716e-08	1.6366e-07	3.41592e-08	5.60323e-07	3.16377e-07	4.42215e-07	5.42983e-06	1.34302e-06
	9.5704	2.46086e-09	3.05984e-09	5.15236e-09	2.34137e-08	1.45917e-07	3.28041e-08	5.46457e-07	3.10503e-07	3.87246e-07	5.37671e-06	1.34993e-06
	9.5313	2.56326e-09	3.00979e-09	5.46173e-09	2.69261e-08	1.28393e-07	3.398e-08	5.4862e-07	3.0568e-07	4.00203e-07	5.28375e-06	1.33665e-06
	9.4922	2.37294e-09	3.02169e-09	5.00238e-09	2.44268e-08	1.12191e-07	3.5391e-08	5.25412e-07	3.02061e-07	4.03512e-07	5.43314e-06	1.35439e-06
	9.4532	2.55496e-09	3.16685e-09	4.96317e-09	2.61855e-08	1.10866e-07	3.37769e-08	5.12855e-07	3.10719e-07	4.17312e-07	5.28956e-06	1.37978e-06
	9.4141	2.48968e-09	2.95945e-09	4.88144e-09	2.32793e-08	9.94348e-08	3.22511e-08	5.1717e-07	3.23567e-07	3.83342e-07	5.32401e-06	1.39699e-06
	9.3751	2.48937e-09	3.0957e-09	4.65882e-09	2.33756e-08	9.55324e-08	3.46761e-08	5.1527e-07	3.13438e-07	3.83675e-07	5.31118e-06	1.38355e-06
	9.336	2.46988e-09	2.95129e-09	4.69425e-09	2.52827e-08	1.04456e-07	3.35922e-08	5.21967e-07	3.22928e-07	3.86454e-07	5.26929e-06	1.40693e-06
	9.2969	2.56716e-09	2.98866e-09	4.822e-09	2.17225e-08	9.90031e-08	3.23374e-08	5.4269e-07	3.11512e-07	3.92634e-07	5.21489e-06	1.44281e-06
	9.2579	2.54051e-09	2.95997e-09	5.12502e-09	2.2705e-08	9.6868e-08	3.27425e-08	5.33222e-07	3.0507e-07	3.9265e-07	5.0879e-06	1.36307e-06
	9.2188	2.42558e-09	3.07319e-09	5.03408e-09	2.35215e-08	9.61019e-08	3.40181e-08	5.2129e-07	3.05781e-07	3.82495e-07	5.09983e-06	1.39445e-06
	9.1798	2.45201e-09	3.22119e-09	4.88281e-09	2.29884e-08	9.85138e-08	3.30929e-08	5.14795e-07	3.09758e-07	4.12396e-07	5.1864e-06	1.38797e-06
	9.1407	2.3476e-09	3.05266e-09	4.82996e-09	2.36073e-08	9.5755e-08	3.42197e-08	5.28597e-07	3.32191e-07	3.76845e-07	5.14279e-06	1.29818e-06
	9.1017	2.41861e-09	3.09924e-09	5.05037e-09	2.1259e-08	9.43889e-08	3.32331e-08	5.31253e-07	3.10143e-07	4.03092e-07	5.23176e-06	1.37023e-06
	9.0626	2.4476e-09	3.07821e-09	4.86043e-09	2.15675e-08	9.78368e-08	3.2961e-08	5.31693e-07	3.12105e-07	4.03088e-07	5.10448e-06	1.34135e-06
	9.0235	2.34355e-09	3.04973e-09	4.78372e-09	2.17274e-08	9.28831e-08	3.53279e-08	5.36223e-07	3.03051e-07	3.89261e-07	5.17485e-06	1.34935e-06
	8.9845	2.393e-09	3.12347e-09	4.76576e-09	2.23322e-08	9.107e-08	3.37861e-08	5.15896e-07	3.16699e-07	4.20543e-07	5.11459e-06	1.322e-06
	8.9454	2.27912e-09	3.13691e-09	4.79838e-09	2.08101e-08	9.85838e-08	3.39758e-08	5.13154e-07	3.14991e-07	4.0333e-07	5.17409e-06	1.33904e-06
	8.9064	2.33484e-09	3.04164e-09	4.71433e-09	2.01733e-08	9.46071e-08	3.17331e-08	5.03813e-07	2.98415e-07	3.98905e-07	5.15272e-06	1.36287e-06
	8.8673	2.29133e-09	3.08693e-09	4.87418e-09	1.97039e-08	9.04704e-08	3.45676e-08	4.99547e-07	3.03455e-07	4.11068e-07	5.14077e-06	1.42155e-06
	8.8282	2.22143e-09	3.09281e-09	4.77252e-09	2.00775e-08	9.51711e-08	3.36662e-08	5.08898e-07	3.03813e-07	3.99914e-07	5.10287e-06	1.36259e-06
	8.7892	2.21911e-09	3.11026e-09	4.67671e-09	1.91565e-08	9.25495e-08	3.38054e-08	5.21354e-07	3.20536e-07	4.17172e-07	5.06659e-06	1.40761e-06
	8.7501	2.27494e-09	3.08469e-09	5.00473e-09	2.08496e-08	9.49161e-08	3.42462e-08	5.28417e-07	3.03633e-07	3.85188e-07	5.18444e-06	1.39974e-06
	8.7111	2.27813e-09	3.23723e-09	4.94037e-09	2.03831e-08	9.20395e-08	3.423e-08	5.47637e-07	3.22216e-07	3.87995e-07	4.98281e-06	1.37036e-06
	8.672	2.31822e-09	3.03653e-09	4.96762e-09	1.97073e-08	9.77081e-08	3.34281e-08	5.36409e-07	3.06554e-07	3.89937e-07	5.10449e-06	1.37896e-06
	8.633	2.23159e-09	3.16145e-09	5.02378e-09	1.83187e-08	9.94137e-08	3.13015e-08	5.07748e-07	3.15804e-07	3.77258e-07	5.00022e-06	1.3786e-06
	8.5939	2.2179e-09	3.30865e-09	4.81295e-09	1.75337e-08	9.48171e-08	3.28746e-08	4.99023e-07	3.04993e-07	3.9404e-07	4.89691e-06	1.39217e-06
	8.5548	2.26541e-09	3.16532e-09	4.85252e-09	2.00843e-08	8.85638e-08	3.28413e-08	4.78119e-07	3.01197e-07	3.6698e-07	4.97511e-06	1.39151e-06
	8.5158	2.32871e-09	3.14471e-09	4.64927e-09	2.06134e-08	8.48664e-08	3.33258e-08	5.00256e-07	3.04016e-07	3.88848e-07	4.9923e-06	1.38286e-06
	8.4767	2.30517e-09	3.12232e-09	4.56929e-09	2.08479e-08	8.37924e-08	3.28083e-08	4.94997e-07	2.94811e-07	4.08373e-07	4.89854e-06	1.39512e-06
	8.4377	2.30466e-09	3.0598e-09	4.50802e-09	1.98942e-08	8.48542e-08	3.03837e-08	4.88793e-07	3.0936e-07	4.0241e-07	4.90064e-06	1.36935e-06
	8.3986	2.27231e-09	3.00567e-09	4.6243e-09	1.80886e-08	8.71911e-08	3.30951e-08	4.75077e-07	2.98149e-07	4.19662e-07	4.98974e-06	1.39519e-06
	8.3595	2.31088e-09	2.98842e-09	4.46489e-09	1.72203e-08	8.46763e-08	3.24691e-08	4.7945e-07	2.86852e-07	4.15164e-07	4.84976e-06	1.34943e-06
	8.3205	2.3459e-09	3.12212e-09	4.35079e-09	1.80906e-08	8.16519e-08	3.04584e-08	4.67429e-07	2.89947e-07	4.18318e-07	4.9904e-06	1.32272e-06
	8.2814	2.31782e-09	3.17322e-09	4.32564e-09	1.97189e-08	8.06327e-08	3.44068e-08	4.7173e-07	2.87017e-07	4.44214e-07	4.83286e-06	1.38637e-06
	8.2424	2.28843e-09	3.12524e-09	4.10544e-09	2.08486e-08	8.01348e-08	3.12765e-08	4.90198e-07	2.86836e-07	4.1089e-07	4.89257e-06	1.33e-06
	8.2033	2.35245e-09	3.13547e-09	4.04933e-09	1.83017e-08	8.14317e-08	3.0135e-08	4.75797e-07	3.01713e-07	4.20082e-07	4.7862e-06	1.34919e-06
	8.1643	2.2686e-09	3.1116e-09	3.95002e-09	1.86407e-08	8.0319e-08	2.96589e-08	4.74994e-07	2.96273e-07	4.15237e-07	4.81304e-06	1.31322e-06
	8.1252	2.41515e-09	3.21642e-09	3.89291e-09	1.80366e-08	8.16926e-08	3.10066e-08	4.59774e-07	2.98304e-07	4.00699e-07	4.84032e-06	1.33173e-06
	8.0861	2.28158e-09	3.20469e-09	3.8678e-09	1.67704e-08	8.14638e-08	2.93149e-08	4.5461e-07	2.83955e-07	4.01271e-07	4.6831e-06	1.3115e-06
	8.0471	2.32552e-09	3.20765e-09	3.63202e-09	1.74708e-08	8.01853e-08	2.90329e-08	4.69394e-07	3.03368e-07	4.18957e-07	4.71168e-06	1.31854e-06
	8.008	2.3804e-09	3.06213e-09	3.70749e-09	1.72125e-08	7.77104e-08	3.13543e-08	4.62524e-07	2.75718e-07	3.94565e-07	4.80374e-06	1.37182e-06
	7.969	2.30274e-09	3.07787e-09	3.60428e-09	1.54551e-08	7.77581e-08	3.09468e-08	4.58143e-07	2.80808e-07	4.09651e-07	4.72574e-06	1.30038e-06
	7.9299	2.2205e-09	3.00737e-09	3.74463e-09	1.73307e-08	8.01841e-08	3.30438e-08	4.58504e-07	2.83937e-07	4.02734e-07	4.79552e-06	1.31981e-06
	7.8908	2.30599e-09	3.13265e-09	3.96276e-09	1.62853e-08	7.9563e-08	3.21919e-08	4.59837e-07	2.75445e-07	4.05174e-07	4.8923e-06	1.32864e-06
	7.8518	2.38237e-09	2.98879e-09	4.15465e-09	1.58483e-08	8.18107e-08	3.27596e-08	4.66016e-07	2.72072e-07	4.08236e-07	4.77386e-06	1.32552e-06
	7.8127	2.32232e-09	3.06253e-09	4.15934e-09	1.61687e-08	8.00108e-08	3.00932e-08	4.5357e-07	2.7079e-07	3.85916e-07	4.75065e-06	1.35399e-06
	7.7737	2.30924e-09	2.98531e-09	4.01099e-09	1.77718e-08	7.69947e-08	3.28687e-08	4.45346e-07	2.63974e-07	3.86333e-07	4.67153e-06	1.36506e-06
	7.7346	2.36015e-09	2.96523e-09	3.9546e-09	1.679e-08	7.67135e-08	2.98381e-08	4.47165e-07	2.58557e-07	4.03595e-07	4.73388e-06	1.36281e-06
	7.6956	2.33002e-09	2.87785e-09	4.01095e-09	1.60619e-08	7.93385e-08	3.14763e-08	4.51556e-07	2.76862e-07	3.89891e-07	4.73962e-06	1.36947e-06
	7.6565	2.31672e-09	2.97905e-09	4.19876e-09	1.789e-08	7.73928e-08	3.08265e-08	4.51748e-07	2.67674e-07	4.04341e-07	4.5874e-06	1.35611e-06
	7.6174	2.32938e-09	2.978e-09	4.30801e-09	1.57739e-08	7.65379e-08	3.10276e-08	4.54657e-07	2.79832e-07	3.84033e-07	4.58467e-06	1.37181e-06
	7.5784	2.31841e-09	2.79774e-09	4.51682e-09	1.75623e-08	7.72575e-08	3.0174e-08	4.51224e-07	2.70122e-07	4.01176e-07	4.61737e-06	1.37871e-06
	7.5393	2.28498e-09	3.04976e-09	4.39694e-09	1.62118e-08	7.59328e-08	3.03129e-08	4.48839e-07	2.62046e-07	3.84453e-07	4.61661e-06	1.40665e-06
	7.5003	2.3627e-09	2.93813e-09	4.2714e-09	1.613e-08	7.31271e-08	2.96188e-08	4.4722e-07	2.52524e-07	3.75083e-07	4.65438e-06	1.4021e-06
	7.4612	2.35014e-09	2.91776e-09	4.13348e-09	1.64138e-08	7.63095e-08	2.90367e-08	4.41579e-07	2.62478e-07	4.044e-07	4.6419e-06	1.35868e-06
	7.4221	2.22488e-09	2.91516e-09	4.07177e-09	1.53544e-08	7.49762e-08	2.89363e-08	4.242e-07	2.7989e-07	3.79999e-07	4.54703e-06	1.41243e-06
	7.3831	2.27774e-09	2.85378e-09	4.1307e-09	1.72021e-08	7.38256e-08	3.12984e-08	4.31922e-07	2.59587e-07	3.69002e-07	4.50681e-06	1.39754e-06
	7.344	2.25205e-09	2.92651e-09	4.367e-09	1.67342e-08	7.21071e-08	2.92632e-08	4.34026e-07	2.50318e-07	3.9205e-07	4.42839e-06	1.3846e-06
	7.305	2.22635e-09	2.84957e-09	4.39791e-09	1.70381e-08	7.55965e-08	2.99608e-08	4.4203e-07	2.59293e-07	3.69134e-07	4.56335e-06	1.36534e-06
	7.2659	2.24033e-09	2.78629e-09	4.47301e-09	1.69707e-08	7.54291e-08	2.90413e-08	4.36474e-07	2.48726e-07	3.70649e-07	4.41714e-06	1.37175e-06
	7.2269	2.124e-09	2.71452e-09	4.25827e-09	1.53938e-08	7.22463e-08	2.86311e-08	4.36795e-07	2.30152e-07	3.87383e-07	4.38517e-06	1.34031e-06
	7.1878	2.1436e-09	2.76705e-09	4.23388e-09	1.54148e-08	7.33258e-08	2.84221e-08	4.04008e-07	2.48312e-07	3.59981e-07	4.45762e-06	1.32958e-06
	7.1487	2.16964e-09	2.6389e-09	4.31256e-09	1.64573e-08	7.18142e-08	2.9075e-08	4.16082e-07	2.51223e-07	3.73691e-07	4.34603e-06	1.36284e-06
	7.1097	2.1454e-09	2.67818e-09	4.49705e-09	1.54421e-08	7.33414e-08	2.83929e-08	4.05635e-07	2.30186e-07	3.66142e-07	4.43263e-06	1.31884e-06
	7.0706	2.07452e-09	2.53243e-09	4.15881e-09	1.52724e-08	7.03937e-08	2.86894e-08	4.06576e-07	2.4784e-07	3.85366e-07	4.24282e-06	1.35144e-06
	7.0316	2.12231e-09	2.70461e-09	4.37154e-09	1.41998e-08	7.14199e-08	2.81815e-08	4.10709e-07	2.40942e-07	3.5829e-07	4.20169e-06	1.34755e-06
	6.9925	2.05886e-09	2.57556e-09	4.19663e-09	1.66439e-08	7.18486e-08	2.90185e-08	4.01168e-07	2.38302e-07	3.62386e-07	4.17134e-06	1.30024e-06
	6.9535	2.08092e-09	2.65713e-09	4.1878e-09	1.47633e-08	7.08556e-08	2.81246e-08	3.82358e-07	2.42119e-07	3.68851e-07	4.21751e-06	1.27856e-06
	6.9144	2.08322e-09	2.55626e-09	4.12033e-09	1.61323e-08	7.00859e-08	2.76723e-08	3.89507e-07	2.48186e-07	3.75791e-07	4.159e-06	1.3028e-06
	6.8753	2.02349e-09	2.42806e-09	3.94538e-09	1.53322e-08	7.04168e-08	2.60933e-08	3.85357e-07	2.33871e-07	3.49059e-07	4.13709e-06	1.32432e-06
	6.8363	2.06135e-09	2.40422e-09	4.0188e-09	1.5948e-08	7.06577e-08	2.71027e-08	3.80313e-07	2.20619e-07	3.82564e-07	4.09373e-06	1.33129e-06
	6.7972	2.10502e-09	2.42585e-09	3.90039e-09	1.55193e-08	7.06119e-08	2.70773e-08	3.90147e-07	2.3755e-07	3.55835e-07	3.9992e-06	1.29712e-06
	6.7582	2.01426e-09	2.52845e-09	3.75309e-09	1.53806e-08	7.0917e-08	2.84935e-08	3.97645e-07	2.20892e-07	3.76192e-07	4.12438e-06	1.2976e-06
	6.7191	1.94083e-09	2.50814e-09	3.72537e-09	1.60284e-08	6.97359e-08	2.52497e-08	3.73582e-07	2.23297e-07	3.5115e-07	4.13582e-06	1.25791e-06
	6.68	1.96437e-09	2.33809e-09	3.74012e-09	1.46094e-08	6.96361e-08	2.79171e-08	3.90312e-07	2.40985e-07	3.6815e-07	3.9476e-06	1.24245e-06
	6.641	1.79486e-09	2.36842e-09	3.80592e-09	1.66226e-08	6.7171e-08	2.53512e-08	3.63048e-07	2.07182e-07	3.4581e-07	3.98794e-06	1.26618e-06
	6.6019	1.89112e-09	2.31862e-09	3.52144e-09	1.52783e-08	6.90534e-08	2.69011e-08	3.76509e-07	2.03555e-07	3.49641e-07	3.89534e-06	1.27302e-06
	6.5629	1.86967e-09	2.35256e-09	3.58144e-09	1.432e-08	6.38275e-08	2.68224e-08	3.66414e-07	1.97979e-07	3.54762e-07	3.88711e-06	1.24747e-06
	6.5238	1.91005e-09	2.44275e-09	3.37335e-09	1.59884e-08	6.56583e-08	2.63091e-08	3.84682e-07	2.11477e-07	3.41978e-07	3.83221e-06	1.2191e-06
	6.4847	1.84121e-09	2.45027e-09	3.50148e-09	1.39695e-08	6.77553e-08	2.52535e-08	3.78766e-07	2.09474e-07	3.44e-07	3.69257e-06	1.23337e-06
	6.4457	1.82326e-09	2.48074e-09	3.56494e-09	1.49993e-08	6.43297e-08	2.56014e-08	3.98318e-07	2.18689e-07	3.51198e-07	3.75933e-06	1.2466e-06
	6.4066	1.74894e-09	2.33211e-09	3.46477e-09	1.39666e-08	6.47701e-08	2.46906e-08	3.79247e-07	2.13555e-07	3.46042e-07	3.77969e-06	1.23572e-06
	6.3676	1.75817e-09	2.20986e-09	3.43728e-09	1.50613e-08	6.41443e-08	2.4934e-08	3.78344e-07	2.05662e-07	3.32741e-07	3.6644e-06	1.25331e-06
	6.3285	1.83e-09	2.21405e-09	3.20563e-09	1.45681e-08	6.58104e-08	2.52947e-08	3.74165e-07	2.25614e-07	3.29414e-07	3.74819e-06	1.19032e-06
	6.2895	1.79518e-09	2.23534e-09	3.16184e-09	1.44295e-08	6.50075e-08	2.4289e-08	3.55285e-07	2.09523e-07	3.35475e-07	3.75669e-06	1.1565e-06
	6.2504	1.75593e-09	2.35459e-09	3.20098e-09	1.54449e-08	6.43801e-08	2.38933e-08	3.56433e-07	2.13725e-07	3.25872e-07	3.71257e-06	1.17051e-06
	6.2113	1.80285e-09	2.2898e-09	3.27936e-09	1.47389e-08	6.12306e-08	2.35522e-08	3.57177e-07	2.03122e-07	3.53461e-07	3.54784e-06	1.13111e-06
	6.1723	1.78192e-09	2.23787e-09	3.23643e-09	1.49545e-08	6.31337e-08	2.34702e-08	3.358e-07	1.98216e-07	3.34856e-07	3.49247e-06	1.17947e-06
	6.1332	1.69399e-09	2.28172e-09	3.32733e-09	1.45224e-08	5.82755e-08	2.21898e-08	3.52309e-07	1.9804e-07	3.295e-07	3.56693e-06	1.17244e-06
	6.0942	1.75338e-09	2.12797e-09	3.13962e-09	1.48086e-08	6.07703e-08	2.4413e-08	3.58563e-07	2.04893e-07	3.30062e-07	3.46263e-06	1.14101e-06
	6.0551	1.69942e-09	2.21491e-09	3.22052e-09	1.46496e-08	5.60466e-08	2.34805e-08	3.52521e-07	1.96284e-07	3.19603e-07	3.54216e-06	1.14836e-06
	6.0161	1.78596e-09	2.31564e-09	3.24578e-09	1.36596e-08	5.98375e-08	2.22051e-08	3.49628e-07	2.06345e-07	3.31223e-07	3.53501e-06	1.17881e-06
	5.977	1.60114e-09	2.23457e-09	3.16786e-09	1.40923e-08	6.06158e-08	2.46148e-08	3.58533e-07	1.97677e-07	3.36442e-07	3.43671e-06	1.13055e-06
	5.9379	1.68949e-09	2.00286e-09	3.14004e-09	1.46871e-08	5.79458e-08	2.34498e-08	3.29383e-07	1.90241e-07	3.3824e-07	3.3391e-06	1.09846e-06
	5.8989	1.66912e-09	2.14474e-09	3.08268e-09	1.45127e-08	6.09392e-08	2.11901e-08	3.35823e-07	1.86682e-07	3.27691e-07	3.34052e-06	1.13406e-06
	5.8598	1.6289e-09	2.07892e-09	3.00692e-09	1.38227e-08	5.60388e-08	2.14693e-08	3.25699e-07	1.96424e-07	3.34763e-07	3.35768e-06	1.0671e-06
	5.8208	1.59876e-09	2.16933e-09	2.86432e-09	1.48153e-08	5.89196e-08	2.13754e-08	3.23597e-07	1.82867e-07	3.1956e-07	3.32704e-06	1.08424e-06
	5.7817	1.57567e-09	2.05309e-09	2.77427e-09	1.36714e-08	5.77068e-08	2.22089e-08	3.18077e-07	1.77718e-07	3.18225e-07	3.25938e-06	1.06367e-06
	5.7426	1.61765e-09	2.08944e-09	2.85573e-09	1.34934e-08	5.87374e-08	2.30585e-08	3.21438e-07	1.86054e-07	3.00393e-07	3.32599e-06	1.0637e-06
	5.7036	1.59428e-09	2.154e-09	2.75787e-09	1.29921e-08	5.56011e-08	2.06892e-08	3.18497e-07	1.86965e-07	2.90003e-07	3.28213e-06	1.02469e-06
	5.6645	1.58565e-09	1.98483e-09	2.74359e-09	1.45641e-08	5.40637e-08	2.20667e-08	3.15396e-07	1.80129e-07	3.14375e-07	3.18731e-06	1.01939e-06
	5.6255	1.69108e-09	1.93585e-09	2.63698e-09	1.37359e-08	5.63638e-08	2.11104e-08	3.12085e-07	1.96143e-07	2.98447e-07	3.08291e-06	1.02673e-06
	5.5864	1.61053e-09	1.9935e-09	2.6666e-09	1.23286e-08	5.7794e-08	2.11359e-08	3.05788e-07	1.89225e-07	2.87594e-07	3.042e-06	1.02443e-06
	5.5474	1.48041e-09	1.94133e-09	2.62702e-09	1.30184e-08	5.58436e-08	2.06408e-08	3.00496e-07	1.7152e-07	3.07956e-07	3.09974e-06	9.71947e-07
	5.5083	1.50143e-09	1.97139e-09	2.55858e-09	1.3816e-08	5.57024e-08	2.05376e-08	2.84758e-07	1.71713e-07	2.85325e-07	3.0506e-06	1.01589e-06
	5.4692	1.59584e-09	1.91959e-09	2.60968e-09	1.14458e-08	5.57005e-08	2.18988e-08	2.9175e-07	1.64217e-07	3.0299e-07	3.10669e-06	9.94795e-07
	5.4302	1.43674e-09	1.8934e-09	2.33991e-09	1.31357e-08	5.43805e-08	2.08633e-08	2.89006e-07	1.83291e-07	2.74655e-07	2.99651e-06	9.68384e-07
	5.3911	1.49248e-09	1.83548e-09	2.51928e-09	1.31909e-08	5.51142e-08	2.04674e-08	2.99748e-07	1.67064e-07	2.88796e-07	2.95438e-06	9.53263e-07
	5.3521	1.55383e-09	1.85758e-09	2.53024e-09	1.28894e-08	5.60845e-08	1.82553e-08	2.7524e-07	1.77822e-07	2.94259e-07	2.96928e-06	9.50661e-07
	5.313	1.495e-09	1.98002e-09	2.50258e-09	1.30308e-08	5.30324e-08	1.71995e-08	2.86232e-07	1.70148e-07	2.8174e-07	2.90307e-06	9.42485e-07
	5.2739	1.37003e-09	1.84707e-09	2.55622e-09	1.21907e-08	5.58287e-08	2.05333e-08	2.71232e-07	1.79305e-07	2.83673e-07	2.85103e-06	9.04542e-07
	5.2349	1.3697e-09	1.93487e-09	2.47753e-09	1.20758e-08	5.43085e-08	1.9069e-08	2.65399e-07	1.81944e-07	2.93027e-07	2.80027e-06	9.19467e-07
	5.1958	1.39405e-09	1.75396e-09	2.54305e-09	1.15373e-08	5.03549e-08	1.66786e-08	2.7833e-07	1.68107e-07	2.87181e-07	2.82573e-06	8.98631e-07
	5.1568	1.40729e-09	1.7996e-09	2.50483e-09	1.17453e-08	5.26116e-08	1.68647e-08	2.69344e-07	1.54304e-07	2.56262e-07	2.71295e-06	9.18236e-07
	5.1177	1.42281e-09	1.83775e-09	2.42951e-09	1.12642e-08	5.07081e-08	1.72894e-08	2.84923e-07	1.56268e-07	2.5706e-07	2.5803e-06	8.89679e-07
	5.0787	1.37081e-09	1.81261e-09	2.39194e-09	1.20512e-08	4.91703e-08	1.90766e-08	2.76589e-07	1.48817e-07	2.78867e-07	2.67232e-06	9.00824e-07
	5.0396	1.48311e-09	1.80675e-09	2.35594e-09	1.14372e-08	4.7751e-08	1.74929e-08	2.67173e-07	1.53975e-07	2.70458e-07	2.66257e-06	8.4961e-07
	5.0005	1.32951e-09	1.7632e-09	2.38173e-09	1.08945e-08	4.93079e-08	1.85464e-08	2.71246e-07	1.55802e-07	2.63108e-07	2.51299e-06	8.4841e-07
	4.9615	1.42558e-09	1.74813e-09	2.33551e-09	1.1027e-08	5.19658e-08	1.71252e-08	2.75863e-07	1.59389e-07	2.65089e-07	2.57876e-06	8.4552e-07
	4.9224	1.34469e-09	1.64699e-09	2.3026e-09	1.18022e-08	5.01187e-08	1.65056e-08	2.53174e-07	1.59037e-07	2.49824e-07	2.55918e-06	8.93583e-07
	4.8834	1.2659e-09	1.65418e-09	2.24025e-09	1.13708e-08	4.88214e-08	1.68269e-08	2.61338e-07	1.62007e-07	2.5089e-07	2.5095e-06	8.39634e-07
	4.8443	1.31702e-09	1.75133e-09	2.1141e-09	1.10733e-08	4.82039e-08	1.73325e-08	2.65218e-07	1.58216e-07	2.58368e-07	2.49229e-06	7.58406e-07
	4.8052	1.27504e-09	1.67399e-09	2.15833e-09	1.07804e-08	5.06752e-08	1.58897e-08	2.70573e-07	1.59209e-07	2.59164e-07	2.33058e-06	7.9849e-07
	4.7662	1.20593e-09	1.51853e-09	2.11072e-09	1.10084e-08	4.31708e-08	1.74232e-08	2.42542e-07	1.45589e-07	2.4202e-07	2.41215e-06	8.20546e-07
	4.7271	1.28882e-09	1.61515e-09	2.10642e-09	1.07226e-08	4.74526e-08	1.84483e-08	2.44096e-07	1.50311e-07	2.58151e-07	2.47752e-06	7.63986e-07
	4.6881	1.29399e-09	1.52658e-09	2.12274e-09	1.04814e-08	4.61299e-08	1.48457e-08	2.54368e-07	1.41503e-07	2.40931e-07	2.32852e-06	7.81874e-07
	4.649	1.19586e-09	1.55584e-09	2.14384e-09	1.0391e-08	4.69156e-08	1.51996e-08	2.36516e-07	1.46319e-07	2.45098e-07	2.21319e-06	7.504e-07
	4.61	1.27262e-09	1.54243e-09	2.10889e-09	9.45415e-09	4.57599e-08	1.57948e-08	2.35034e-07	1.56289e-07	2.26214e-07	2.29699e-06	7.3683e-07
	4.5709	1.14562e-09	1.4216e-09	2.03589e-09	1.15185e-08	4.44391e-08	1.60578e-08	2.47751e-07	1.35784e-07	2.47004e-07	2.20288e-06	7.55732e-07
	4.5318	1.2121e-09	1.52773e-09	2.08697e-09	1.09599e-08	4.87025e-08	1.5426e-08	2.17519e-07	1.25864e-07	2.30409e-07	2.12452e-06	6.79825e-07
	4.4928	1.19095e-09	1.50984e-09	2.04116e-09	1.03955e-08	4.06275e-08	1.43338e-08	2.2898e-07	1.39934e-07	2.36593e-07	2.19548e-06	7.35884e-07
	4.4537	1.16359e-09	1.45185e-09	2.03824e-09	1.09885e-08	4.15853e-08	1.53159e-08	2.23357e-07	1.4796e-07	2.2649e-07	2.02399e-06	7.65589e-07
	4.4147	1.05996e-09	1.4548e-09	1.93224e-09	9.60289e-09	3.76732e-08	1.36692e-08	2.30659e-07	1.3105e-07	2.30347e-07	2.11548e-06	7.23519e-07
	4.3756	1.05749e-09	1.40221e-09	1.88846e-09	9.36138e-09	4.24735e-08	1.67276e-08	2.00523e-07	1.45002e-07	2.3608e-07	2.18423e-06	7.29585e-07
	4.3365	1.08382e-09	1.392e-09	1.83995e-09	1.09493e-08	4.24117e-08	1.56636e-08	2.06015e-07	1.43559e-07	2.38827e-07	2.09971e-06	6.68809e-07
	4.2975	1.20346e-09	1.41299e-09	1.88322e-09	1.08268e-08	4.18164e-08	1.44569e-08	1.93711e-07	1.28257e-07	2.2391e-07	2.08538e-06	6.50751e-07
	4.2584	1.14473e-09	1.36889e-09	1.91055e-09	1.06488e-08	4.04577e-08	1.33493e-08	2.02116e-07	1.27222e-07	2.09481e-07	2.06532e-06	6.5134e-07
	4.2194	1.10374e-09	1.33111e-09	1.83681e-09	9.00809e-09	4.13725e-08	1.46849e-08	1.91002e-07	1.26233e-07	2.08438e-07	1.99441e-06	6.41519e-07
	4.1803	1.0487e-09	1.45341e-09	1.80458e-09	9.84604e-09	3.91127e-08	1.32056e-08	1.90593e-07	1.16078e-07	2.21147e-07	2.01853e-06	6.43479e-07
	4.1413	1.08681e-09	1.31239e-09	1.71709e-09	1.06836e-08	4.15051e-08	1.38594e-08	1.95116e-07	1.25502e-07	1.98895e-07	1.86361e-06	6.63379e-07
	4.1022	1.06556e-09	1.28269e-09	1.73971e-09	8.98148e-09	4.22372e-08	1.10688e-08	1.93901e-07	1.19338e-07	2.15706e-07	1.90019e-06	6.17575e-07
	4.0631	1.0561e-09	1.25961e-09	1.73965e-09	8.99061e-09	4.05844e-08	1.40693e-08	1.93126e-07	1.21357e-07	2.15447e-07	1.81333e-06	6.03488e-07
	4.0241	9.94946e-10	1.18301e-09	1.71155e-09	9.18699e-09	3.90493e-08	1.36083e-08	1.78216e-07	1.2378e-07	2.08829e-07	1.7231e-06	6.45931e-07
	3.985	1.02342e-09	1.29994e-09	1.71501e-09	9.21064e-09	3.66672e-08	1.38465e-08	1.93585e-07	1.16507e-07	1.98819e-07	1.74486e-06	5.53619e-07
	3.946	9.72084e-10	1.10106e-09	1.78972e-09	9.05862e-09	3.71713e-08	1.13838e-08	1.90257e-07	1.08402e-07	1.87057e-07	1.81675e-06	5.65741e-07
	3.9069	9.45113e-10	1.05239e-09	1.85232e-09	8.73995e-09	3.91166e-08	1.25557e-08	1.73399e-07	1.22255e-07	1.83714e-07	1.75902e-06	5.59872e-07
	3.8678	1.00253e-09	1.17993e-09	1.64261e-09	1.04587e-08	3.76688e-08	1.09865e-08	1.80012e-07	1.3068e-07	2.01286e-07	1.73388e-06	5.64014e-07
	3.8288	8.85534e-10	1.16855e-09	1.62073e-09	7.57592e-09	3.67375e-08	1.22624e-08	1.71731e-07	1.11696e-07	1.91591e-07	1.67173e-06	5.3148e-07
	3.7897	9.73265e-10	9.7628e-10	1.60124e-09	9.79034e-09	3.79343e-08	1.16143e-08	1.7432e-07	1.21424e-07	1.88508e-07	1.68494e-06	5.19456e-07
	3.7507	9.53148e-10	9.38486e-10	1.52008e-09	8.03644e-09	3.37339e-08	1.10979e-08	1.63519e-07	1.16459e-07	1.55361e-07	1.5361e-06	5.19617e-07
	3.7116	9.02324e-10	9.84946e-10	1.49497e-09	7.72074e-09	3.0801e-08	1.25194e-08	1.63569e-07	1.00274e-07	1.9005e-07	1.62228e-06	5.35524e-07
	3.6726	8.34572e-10	1.02628e-09	1.56336e-09	8.71054e-09	3.39492e-08	1.14593e-08	1.57806e-07	1.07478e-07	1.94345e-07	1.56141e-06	5.21934e-07
	3.6335	9.51528e-10	1.06542e-09	1.418e-09	7.50641e-09	3.1492e-08	1.19227e-08	1.63671e-07	1.01133e-07	1.96054e-07	1.52732e-06	4.69003e-07
	3.5944	8.24525e-10	1.08507e-09	1.3953e-09	9.86829e-09	3.13176e-08	1.19968e-08	1.48588e-07	1.04412e-07	1.86866e-07	1.44114e-06	4.62616e-07
	3.5554	8.53411e-10	9.22429e-10	1.51858e-09	9.11356e-09	3.23058e-08	1.19382e-08	1.55274e-07	1.21277e-07	1.77772e-07	1.60061e-06	4.7273e-07
	3.5163	8.75688e-10	1.03201e-09	1.41378e-09	7.66537e-09	3.17652e-08	1.10471e-08	1.63458e-07	1.19446e-07	1.65986e-07	1.56736e-06	4.42837e-07
	3.4773	8.27848e-10	1.05281e-09	1.34466e-09	8.19895e-09	2.79914e-08	1.29785e-08	1.57117e-07	1.08788e-07	1.76822e-07	1.36505e-06	5.13708e-07
	3.4382	8.01801e-10	8.80618e-10	1.315e-09	7.81094e-09	2.85759e-08	1.28117e-08	1.53927e-07	9.8754e-08	1.70867e-07	1.47722e-06	4.95589e-07
	3.3991	8.26656e-10	9.67902e-10	1.2952e-09	7.61123e-09	3.04503e-08	1.11387e-08	1.50952e-07	1.20929e-07	1.57544e-07	1.47572e-06	4.97419e-07
	3.3601	7.97524e-10	8.584e-10	1.30849e-09	7.23478e-09	3.02482e-08	1.09831e-08	1.27877e-07	1.05851e-07	1.48586e-07	1.44118e-06	4.27486e-07
	3.321	7.7816e-10	8.01602e-10	1.3581e-09	7.56462e-09	3.15848e-08	1.14158e-08	1.56326e-07	1.06037e-07	1.73016e-07	1.34359e-06	4.2198e-07
	3.282	8.04956e-10	9.88455e-10	1.20023e-09	7.85045e-09	2.93008e-08	9.06108e-09	1.30863e-07	1.05113e-07	1.68083e-07	1.37237e-06	4.12777e-07
	3.2429	7.12904e-10	7.96008e-10	1.28194e-09	6.97154e-09	2.93959e-08	1.11506e-08	1.36206e-07	8.90123e-08	1.45515e-07	1.42409e-06	4.48655e-07
	3.2039	7.72907e-10	7.28668e-10	1.19301e-09	8.24755e-09	2.68298e-08	1.10159e-08	1.20474e-07	1.08056e-07	1.53268e-07	1.26831e-06	3.64388e-07
	3.1648	6.97407e-10	7.80933e-10	1.19375e-09	8.37549e-09	2.7005e-08	1.1739e-08	1.43502e-07	9.80808e-08	1.68017e-07	1.24833e-06	3.9154e-07
	3.1257	7.04176e-10	7.98466e-10	1.12982e-09	8.38624e-09	2.41232e-08	9.64971e-09	1.17243e-07	8.79061e-08	1.61478e-07	1.29215e-06	4.04325e-07
	3.0867	6.94401e-10	7.09076e-10	1.12291e-09	7.65279e-09	2.69776e-08	1.04368e-08	1.30313e-07	9.09226e-08	1.50362e-07	1.14939e-06	3.59537e-07
	3.0476	7.14182e-10	7.6758e-10	1.12186e-09	7.52442e-09	2.50717e-08	1.16695e-08	1.08071e-07	9.64125e-08	1.43277e-07	1.30018e-06	3.94577e-07
	3.0086	6.92434e-10	7.16352e-10	1.17299e-09	7.71374e-09	2.60936e-08	9.42266e-09	1.15996e-07	1.06056e-07	1.24517e-07	1.11535e-06	3.72146e-07
	2.9695	6.323e-10	6.88827e-10	1.07447e-09	6.35119e-09	2.50705e-08	9.24863e-09	1.34101e-07	9.22193e-08	1.39706e-07	1.11433e-06	3.42786e-07
	2.9304	7.02e-10	7.52595e-10	1.13415e-09	7.29569e-09	2.55352e-08	1.07719e-08	1.31796e-07	7.45032e-08	1.26949e-07	1.17014e-06	3.34511e-07
	2.8914	6.48282e-10	6.18983e-10	1.15574e-09	6.64416e-09	2.54413e-08	9.67975e-09	1.04852e-07	6.72034e-08	1.37211e-07	1.03087e-06	4.09521e-07
	2.8523	8.01063e-10	7.39752e-10	1.02882e-09	6.83431e-09	2.23923e-08	9.47912e-09	1.16182e-07	7.66288e-08	1.33768e-07	1.02055e-06	3.07338e-07
	2.8133	5.86896e-10	6.57348e-10	9.88091e-10	6.71872e-09	2.34816e-08	1.05872e-08	1.1832e-07	8.58008e-08	1.34682e-07	1.1025e-06	3.31785e-07
	2.7742	6.27036e-10	5.34909e-10	1.00668e-09	6.40522e-09	2.23521e-08	7.48187e-09	1.03351e-07	8.79061e-08	1.35717e-07	9.42874e-07	3.70402e-07
	2.7352	7.53249e-10	5.77612e-10	1.03015e-09	6.8764e-09	2.20801e-08	7.86043e-09	1.20036e-07	7.631e-08	1.35009e-07	9.29647e-07	3.42767e-07
	2.6961	5.51573e-10	5.11786e-10	9.71316e-10	7.54367e-09	2.52683e-08	7.80671e-09	1.01733e-07	7.98758e-08	1.16141e-07	9.02533e-07	3.18743e-07
	2.657	6.78706e-10	5.077e-10	9.42818e-10	7.77428e-09	2.03729e-08	8.75922e-09	1.08063e-07	8.08901e-08	1.19792e-07	9.09036e-07	3.33452e-07
	2.618	5.50381e-10	5.62118e-10	9.00379e-10	7.03353e-09	2.32117e-08	8.72888e-09	1.00004e-07	6.18341e-08	1.30834e-07	8.85389e-07	2.90089e-07
	2.5789	6.15253e-10	6.39689e-10	8.90887e-10	7.05986e-09	1.87703e-08	8.00309e-09	1.15036e-07	7.25328e-08	1.08813e-07	8.77118e-07	2.83554e-07
	2.5399	5.29005e-10	4.11644e-10	9.24043e-10	5.66942e-09	1.96751e-08	8.68054e-09	1.05815e-07	7.46766e-08	1.12636e-07	9.70292e-07	2.73783e-07
	2.5008	5.74521e-10	5.53703e-10	8.28705e-10	7.26307e-09	2.02555e-08	8.77824e-09	1.09887e-07	6.79369e-08	1.20205e-07	8.10374e-07	2.58082e-07
	2.4618	5.4331e-10	4.58903e-10	9.0108e-10	6.33738e-09	1.79594e-08	8.58563e-09	1.08115e-07	5.27421e-08	1.19937e-07	8.64296e-07	2.88933e-07
	2.4227	5.95111e-10	5.41474e-10	8.58731e-10	6.24708e-09	1.86861e-08	6.7742e-09	8.99773e-08	6.13051e-08	9.91075e-08	8.18128e-07	2.60812e-07
	2.3836	4.81255e-10	4.22712e-10	8.1139e-10	6.42753e-09	2.05911e-08	7.89814e-09	8.96582e-08	5.72256e-08	1.1402e-07	7.2019e-07	2.39071e-07
	2.3446	5.67264e-10	4.85996e-10	7.52716e-10	4.7904e-09	1.6454e-08	7.59125e-09	8.23425e-08	6.26469e-08	1.18538e-07	9.00876e-07	2.3281e-07
	2.3055	5.11988e-10	4.44122e-10	8.47734e-10	5.41235e-09	1.81892e-08	7.55231e-09	8.07858e-08	6.13114e-08	9.34899e-08	8.42479e-07	2.93785e-07
	2.2665	4.41901e-10	3.25501e-10	7.45825e-10	4.41652e-09	1.65815e-08	7.83986e-09	9.18872e-08	6.74625e-08	1.01318e-07	8.91714e-07	2.33975e-07
	2.2274	5.12085e-10	3.50031e-10	7.92011e-10	5.62802e-09	1.73945e-08	7.08028e-09	8.66509e-08	5.51958e-08	8.56816e-08	7.56123e-07	2.07793e-07
	2.1883	5.27925e-10	3.82845e-10	6.46594e-10	4.57832e-09	1.96193e-08	7.145e-09	8.64815e-08	4.58288e-08	9.19667e-08	7.74038e-07	2.13837e-07
	2.1493	4.78855e-10	5.16252e-10	6.09352e-10	3.65088e-09	1.46238e-08	5.96664e-09	7.31784e-08	4.65593e-08	7.70063e-08	7.56593e-07	2.12176e-07
	2.1102	4.29384e-10	3.62216e-10	7.06627e-10	5.3852e-09	1.64887e-08	7.33788e-09	7.91362e-08	3.68721e-08	9.14454e-08	8.09775e-07	2.00024e-07
	2.0712	4.39554e-10	3.73221e-10	6.02647e-10	3.79645e-09	1.19943e-08	4.78534e-09	7.56414e-08	4.42324e-08	8.47975e-08	7.61763e-07	1.84868e-07
	2.0321	4.54648e-10	3.85302e-10	6.20424e-10	3.9561e-09	1.57681e-08	6.63571e-09	6.02506e-08	4.51239e-08	1.01607e-07	6.76505e-07	1.73636e-07
	1.9931	3.49491e-10	3.32398e-10	6.35802e-10	3.70399e-09	1.54679e-08	5.53815e-09	5.23873e-08	4.65821e-08	1.06059e-07	4.66087e-07	1.64273e-07
	1.954	4.37456e-10	3.08587e-10	6.38685e-10	4.65051e-09	1.73256e-08	5.17034e-09	8.1388e-08	4.52434e-08	1.02038e-07	6.22163e-07	2.16372e-07
	1.9149	3.63845e-10	3.87414e-10	5.76708e-10	2.24655e-09	1.3585e-08	5.9033e-09	8.21268e-08	5.74617e-08	9.81333e-08	5.68038e-07	1.95227e-07
	1.8759	4.62192e-10	3.38249e-10	5.35282e-10	4.81362e-09	1.36326e-08	4.9037e-09	6.80242e-08	3.45872e-08	9.29527e-08	5.73754e-07	1.73284e-07
	1.8368	3.72599e-10	4.15652e-10	5.5541e-10	3.29652e-09	1.0935e-08	6.47204e-09	5.77162e-08	4.30449e-08	9.16011e-08	5.3239e-07	2.03835e-07
	1.7978	3.96169e-10	2.22707e-10	4.33135e-10	3.49891e-09	1.21421e-08	5.80503e-09	4.61082e-08	3.80368e-08	7.48811e-08	4.88563e-07	1.81776e-07
	1.7587	3.87824e-10	2.78295e-10	5.29918e-10	3.64889e-09	1.09513e-08	4.5066e-09	6.33856e-08	3.6829e-08	8.09576e-08	4.85396e-07	1.50662e-07
	1.7196	3.41232e-10	2.49179e-10	5.77613e-10	4.35401e-09	1.03639e-08	4.90247e-09	6.12987e-08	3.47027e-08	7.95549e-08	6.0928e-07	1.45268e-07
	1.6806	3.58692e-10	1.95587e-10	3.74517e-10	2.59726e-09	9.73041e-09	5.95864e-09	6.34859e-08	2.68935e-08	7.84216e-08	6.62503e-07	1.18403e-07
	1.6415	3.05458e-10	2.83936e-10	4.71442e-10	4.52027e-09	8.52203e-09	4.75408e-09	4.91233e-08	3.64956e-08	6.07181e-08	4.59474e-07	1.48437e-07
	1.6025	3.61472e-10	3.1561e-10	4.4202e-10	3.3093e-09	8.39703e-09	3.19104e-09	3.83455e-08	3.29043e-08	6.24506e-08	4.81052e-07	1.30925e-07
	1.5634	3.82631e-10	1.45109e-10	4.70302e-10	3.02461e-09	6.7674e-09	3.58445e-09	4.08287e-08	3.14914e-08	4.98434e-08	4.21667e-07	1.45489e-07
	1.5243	2.96465e-10	2.62627e-10	4.35508e-10	1.75964e-09	6.96803e-09	4.84737e-09	4.70788e-08	3.86147e-08	7.01391e-08	4.64947e-07	1.48187e-07
	1.4853	3.71902e-10	1.75889e-10	3.14112e-10	2.13889e-09	7.21802e-09	4.94368e-09	4.63058e-08	3.34409e-08	5.85844e-08	4.53493e-07	1.14023e-07
	1.4462	2.89424e-10	2.88916e-10	3.65346e-10	2.49313e-09	1.00466e-08	2.61888e-09	4.58638e-08	2.71317e-08	5.19789e-08	3.73522e-07	1.07492e-07
	1.4072	2.93045e-10	2.07448e-10	3.69581e-10	1.84791e-09	9.48609e-09	3.80426e-09	3.18627e-08	3.7431e-08	6.26904e-08	4.87743e-07	8.24916e-08
	1.3681	2.06775e-10	1.57835e-10	3.99097e-10	2.94291e-09	9.41253e-09	4.57174e-09	3.78152e-08	2.773e-08	5.1894e-08	3.65119e-07	1.04464e-07
	1.3291	3.10189e-10	2.68126e-10	1.77617e-10	1.47838e-09	7.9407e-09	3.01197e-09	2.82448e-08	3.10564e-08	4.02773e-08	2.75712e-07	1.07003e-07
	1.29	3.39157e-10	1.39016e-10	2.92628e-10	7.3639e-10	7.30137e-09	5.35873e-09	2.32455e-08	3.15085e-08	4.34354e-08	3.02684e-07	1.02984e-07
	1.2509	1.6684e-10	2.61297e-10	3.22289e-10	2.53749e-09	7.62191e-09	3.64142e-09	2.45768e-08	2.75306e-08	3.06539e-08	3.34692e-07	6.42031e-08
	1.2119	2.03806e-10	1.92582e-10	2.63727e-10	2.303e-09	7.27661e-09	3.98628e-09	1.90632e-08	2.73108e-08	4.1929e-08	2.55906e-07	7.56968e-08
	1.1728	2.08004e-10	1.94326e-10	2.44609e-10	2.08421e-09	5.80682e-09	3.21144e-09	1.78861e-08	2.92286e-08	3.67178e-08	3.56383e-07	1.00062e-07
	1.1338	2.26109e-10	2.11046e-10	2.27674e-10	2.00772e-09	1.83668e-09	2.46216e-09	1.78329e-08	2.54457e-08	3.13314e-08	2.83035e-07	4.80396e-08
	1.0947	1.78064e-10	1.71467e-10	2.13481e-10	1.82737e-09	2.83215e-09	4.59273e-09	2.0542e-08	2.01144e-08	5.13541e-08	2.5093e-07	5.90978e-08
	1.0557	1.97671e-10	2.8546e-10	1.95748e-10	2.03567e-09	7.44388e-09	3.78305e-09	3.61809e-08	1.89079e-08	4.46978e-08	1.10256e-07	6.2616e-08
	1.0166	2.37278e-10	1.79807e-10	1.76474e-10	1.28131e-09	1.24989e-09	3.33387e-09	1.47549e-08	1.72301e-08	5.17309e-08	1.90055e-07	5.81075e-08
	0.9775	1.93513e-10	1.80553e-10	1.08047e-10	1.83984e-09	3.14758e-09	3.15129e-09	1.98257e-08	2.52596e-08	3.55531e-08	2.43977e-07	3.51896e-08
	0.9385	2.22153e-10	9.18993e-11	1.70774e-10	8.36752e-10	5.56351e-09	1.35212e-09	2.2868e-08	7.69444e-09	4.1157e-08	2.45178e-07	6.5525e-08
	0.8994	2.0768e-10	1.97283e-10	9.32394e-11	1.90252e-09	2.75741e-09	2.89582e-09	2.11798e-08	2.77719e-08	4.95986e-08	2.01153e-07	9.87327e-08
	0.8604	1.46299e-10	1.84924e-10	1.24804e-10	1.91058e-09	1.42619e-09	2.5895e-09	1.34335e-08	2.22895e-08	3.19827e-08	2.57316e-07	6.64631e-08
	0.8213	1.53384e-10	1.1333e-10	1.7609e-10	5.31849e-10	6.88234e-10	3.62878e-09	2.12785e-08	3.49048e-08	3.26714e-08	1.37602e-07	4.41981e-08
	0.7822	9.81829e-11	2.04559e-10	1.52434e-10	3.06612e-10	1.60247e-09	2.32038e-09	6.59669e-09	3.07122e-08	1.89794e-08	1.11158e-07	4.73846e-08
	0.7432	9.052e-11	1.37492e-10	2.51788e-10	3.27979e-10	5.12759e-09	2.41711e-09	2.35568e-08	1.82715e-08	3.26661e-08	2.18242e-07	7.4934e-08
	0.7041	1.55191e-10	2.14548e-10	1.15144e-10	8.29227e-10	3.39993e-09	3.15105e-09	1.77661e-08	1.93385e-08	2.18298e-08	2.05446e-07	8.05652e-08
	0.6651	1.36874e-10	1.07883e-10	1.42898e-10	1.40538e-09	7.61448e-10	3.37289e-09	6.61566e-09	2.92286e-08	3.51195e-08	2.37409e-07	4.09268e-08
	0.626	1.48214e-10	7.71709e-11	1.72003e-10	4.43824e-10	5.39253e-10	3.1268e-09	1.35436e-08	1.76696e-08	2.7279e-08	1.61847e-07	9.15025e-08
	0.587	1.25929e-10	1.68042e-10	6.17719e-11	1.5173e-09	3.10533e-09	1.80397e-09	1.63475e-08	2.386e-08	1.74475e-08	2.2964e-08	4.2102e-08
	0.5479	1.41705e-10	2.54711e-10	1.02813e-10	1.4371e-09	1.6389e-09	2.92113e-09	3.50768e-09	2.7192e-08	2.40062e-08	1.27791e-07	5.58729e-08
	0.5088	1.94728e-10	2.21577e-10	1.5819e-10	1.24186e-09	1.44221e-09	2.44012e-09	2.7957e-09	2.15992e-08	2.31415e-08	2.98983e-07	4.89181e-08
	0.4698	1.55787e-10	1.96627e-10	1.37477e-10	3.71254e-10	2.19036e-09	2.31345e-09	2.69158e-08	2.70123e-08	6.40779e-08	1.54326e-07	4.88642e-08
	0.4307	1.78325e-10	1.50677e-10	3.79282e-11	1.08258e-09	3.30275e-09	3.04764e-09	1.39067e-08	1.82379e-08	1.39153e-08	1.40374e-07	2.86259e-08
	0.3917	1.72376e-10	8.27597e-11	2.32007e-10	1.56773e-09	1.37264e-09	2.35958e-09	1.23726e-08	3.21201e-08	2.35071e-08	1.2512e-07	4.15973e-08
	0.3526	1.52162e-10	1.06659e-10	1.32392e-10	8.05735e-10	3.21198e-09	1.89677e-09	3.42224e-09	9.61071e-09	2.61483e-08	1.05644e-07	4.72228e-08
	0.3135	2.05278e-10	6.91054e-11	1.65994e-10	1.99239e-09	1.16794e-09	1.84348e-09	1.7154e-09	1.91777e-08	2.88007e-08	1.04762e-07	3.88424e-08
	0.2745	9.76614e-11	1.35969e-10	4.55092e-11	1.46828e-09	2.05049e-09	2.91337e-09	1.67788e-08	2.56571e-08	3.57521e-08	9.00349e-08	2.52352e-08
	0.2354	1.43855e-10	8.48765e-11	6.96323e-11	3.87649e-10	3.48094e-09	3.47966e-09	8.13644e-09	3.04277e-08	2.42186e-08	6.23288e-08	8.97038e-09
	0.1964	1.46492e-10	1.17811e-10	8.81842e-11	8.8008e-10	6.38326e-10	3.90425e-09	9.87176e-09	1.81661e-08	2.56698e-08	8.04211e-08	2.13148e-08
	0.1573	7.56076e-11	1.58939e-10	2.51691e-11	5.10616e-10	1.65384e-09	2.16555e-09	7.83153e-10	8.16279e-09	2.05776e-08	6.16699e-08	1.92581e-08
	0.1183	1.83425e-11	2.0707e-10	1.01744e-10	1.18326e-09	2.33635e-09	3.16573e-09	1.87063e-08	2.14671e-08	3.01142e-08	1.71517e-07	5.15652e-08
	0.0792	1.63722e-10	1.45045e-10	1.06662e-10	1.89805e-09	3.1926e-10	3.31739e-09	1.74091e-08	5.62577e-09	2.81181e-08	1.43491e-07	1.34111e-08
	0.0401	8.91044e-11	1.41106e-10	6.46292e-11	7.75901e-10	4.90811e-10	2.43655e-09	1.30713e-08	1.37766e-08	2.18324e-08	1.42011e-07	4.8525e-09
	0.0011	8.54052e-11	6.66235e-11	7.47508e-11	4.44764e-10	1.65311e-09	1.7994e-09	2.83936e-09	3.98975e-08	2.13002e-08	1.35256e-07	5.21008e-08
	-0.038	1.17081e-10	5.63415e-11	7.41771e-11	1.71437e-09	3.06745e-09	5.78593e-10	9.34015e-09	1.89322e-09	3.06769e-08	1.29139e-07	7.87795e-08
	-0.077	5.08829e-11	5.91385e-11	7.11857e-11	1.00248e-09	1.92155e-09	1.00527e-09	1.2845e-08	1.21966e-08	2.41191e-08	9.04403e-08	2.30948e-09
	-0.1161	1.25176e-10	9.98624e-11	5.35018e-11	4.34551e-10	4.12141e-10	2.63194e-09	4.93162e-09	1.44434e-08	2.30174e-08	1.16824e-07	3.37255e-08
	-0.1551	5.04247e-11	1.65227e-10	1.3963e-10	8.26374e-12	5.06478e-10	2.84872e-09	8.53435e-10	1.87098e-08	1.66518e-09	9.76265e-08	3.09705e-08
	-0.1942	8.37586e-11	1.6696e-10	3.36907e-11	2.67505e-10	1.4739e-09	2.57261e-09	8.60995e-10	2.58903e-08	4.0069e-08	1.06049e-07	7.5688e-09
	-0.2333	1.01063e-10	2.77055e-10	9.64618e-11	1.11521e-09	2.28652e-09	1.88657e-09	9.18636e-09	1.74599e-08	3.98225e-08	3.95233e-08	7.96463e-08
	-0.2723	9.46551e-11	5.37151e-11	3.91948e-11	1.00748e-09	8.71449e-10	1.00955e-09	4.2747e-09	1.30603e-08	1.41984e-08	1.65648e-07	5.52197e-09
	-0.3114	6.17123e-11	2.61518e-11	5.35912e-11	1.25003e-09	2.56072e-09	3.06558e-09	9.60026e-09	1.49185e-08	1.32054e-08	4.64662e-08	3.33594e-08
	-0.3504	1.00094e-10	1.4804e-10	7.47378e-12	1.66981e-10	4.19107e-09	1.08873e-09	3.8627e-09	9.18649e-09	2.15603e-08	2.07721e-08	3.39489e-08
	-0.3895	9.41447e-11	2.17394e-11	3.19918e-12	1.03006e-09	1.7999e-09	6.16751e-10	9.80151e-09	1.46733e-08	2.85202e-08	7.89363e-08	1.72642e-08
	-0.4286	9.62011e-11	9.85335e-11	1.30803e-11	9.55446e-10	6.3068e-10	2.26871e-09	1.18106e-08	1.38624e-08	1.33755e-08	7.28953e-08	1.98217e-08
	-0.4676	6.61305e-11	1.11817e-11	2.47219e-11	2.90967e-11	2.11314e-09	1.08607e-09	5.11768e-09	1.18683e-08	1.70122e-08	1.29362e-07	1.45526e-08
	-0.5067	1.56979e-10	9.40529e-11	6.84979e-12	1.30695e-10	1.52489e-09	1.41684e-09	2.35332e-09	2.22876e-08	1.64172e-08	7.53279e-08	2.07512e-08
	-0.5457	1.39768e-10	4.35381e-11	2.22112e-12	1.5989e-09	2.42529e-09	1.37726e-09	9.47111e-09	1.32419e-08	6.71695e-09	1.02137e-07	3.85226e-08
	-0.5848	5.0678e-11	4.60331e-11	3.44356e-11	1.15219e-09	1.97153e-09	2.08916e-09	3.60447e-09	8.49461e-09	2.23849e-08	1.07889e-07	8.51281e-09
	-0.6239	1.04091e-10	5.67486e-11	4.44473e-11	8.6863e-10	4.83838e-09	5.92061e-10	1.92508e-08	1.52175e-09	4.06385e-08	6.7726e-08	1.64454e-08
	-0.6629	4.66454e-11	1.19807e-10	6.20588e-11	1.10884e-11	6.19393e-10	3.08738e-09	9.44534e-10	1.79641e-09	9.04838e-09	9.68259e-08	5.75288e-08
	-0.702	2.18011e-10	4.83049e-11	9.8017e-11	5.70473e-11	1.22367e-09	1.5507e-09	2.26788e-09	7.06257e-09	2.37061e-08	5.40681e-08	8.26245e-09
	-0.741	1.14772e-10	1.07605e-10	2.65752e-11	2.09583e-10	1.59811e-09	2.14082e-09	2.09177e-08	5.92107e-09	6.11339e-09	1.78452e-08	1.92485e-08
	-0.7801	1.57028e-10	6.82912e-11	5.99445e-11	1.83801e-09	2.00518e-10	2.00835e-09	3.30259e-09	1.97092e-08	2.4359e-08	2.40535e-08	1.48127e-08
	-0.8191	3.77699e-11	8.8816e-11	2.97044e-11	1.23971e-09	3.49907e-09	2.85051e-09	1.41379e-08	3.57297e-09	1.71602e-08	5.66398e-08	3.38179e-08
	-0.8582	1.12361e-10	1.37913e-10	1.77649e-11	3.9746e-10	2.38756e-10	6.15728e-10	1.10413e-08	7.68651e-09	1.91885e-08	6.70797e-08	1.39408e-08
	-0.8973	1.15058e-10	1.72223e-11	3.77604e-11	1.08457e-09	5.54924e-10	4.18003e-10	2.68934e-09	1.69443e-08	1.19545e-09	6.45712e-08	1.2732e-08
	-0.9363	7.71089e-11	2.87912e-11	7.72541e-12	5.62621e-10	7.01704e-10	5.59209e-10	5.33218e-09	5.9941e-09	3.62379e-10	3.62289e-08	4.40458e-09
	-0.9754	8.5204e-11	1.3047e-10	7.20331e-11	3.85229e-10	2.09274e-09	1.35457e-09	1.21425e-08	8.84704e-09	2.43334e-08	1.10205e-07	4.36664e-08
	-1.0144	5.56624e-11	2.33679e-11	9.00542e-11	1.03726e-09	9.11509e-10	2.41564e-09	4.30885e-09	6.70694e-09	7.85823e-09	6.45077e-08	5.56226e-08
	-1.0535	1.29177e-10	1.24888e-10	3.21221e-13	2.74222e-10	1.55709e-10	1.17524e-09	4.49491e-09	6.18462e-09	7.27378e-09	4.61748e-08	1.51883e-08
	-1.0926	1.35596e-10	1.71827e-11	2.06799e-11	6.51591e-10	4.47473e-10	8.16923e-10	5.95873e-09	1.18048e-08	1.40585e-09	1.3335e-08	1.95471e-08
	-1.1316	6.30907e-11	3.63811e-11	7.54138e-11	3.24886e-10	6.5399e-10	1.80025e-09	2.75203e-09	2.02503e-09	1.33372e-08	5.39161e-08	2.91788e-08
	-1.1707	3.01517e-11	3.04984e-11	9.39936e-11	2.82016e-10	1.01059e-09	1.32175e-09	1.52174e-09	1.68916e-08	5.24198e-09	5.03306e-08	7.94254e-11
	-1.2097	4.83683e-11	8.96302e-11	5.03053e-11	1.34128e-09	1.62615e-09	1.8669e-11	2.83747e-09	2.89187e-09	3.33777e-09	4.4629e-08	1.45208e-09
	-1.2488	4.11971e-11	7.65406e-11	1.30604e-10	3.79317e-10	7.12631e-10	2.62101e-09	3.84943e-09	1.31594e-08	5.39499e-09	3.57602e-08	2.79612e-08
	-1.2878	1.90782e-11	1.35686e-10	5.5558e-11	4.66265e-10	1.48664e-09	3.23935e-10	9.68186e-09	1.61438e-08	3.32923e-09	2.77658e-08	2.13339e-08
	-1.3269	2.93599e-11	1.08025e-10	1.11158e-10	2.13883e-10	5.8042e-10	4.05556e-10	1.91502e-08	3.04016e-10	2.18638e-08	1.51211e-08	3.03674e-09
	-1.366	1.32418e-10	9.5135e-11	5.88735e-11	8.62983e-10	9.27533e-10	1.08464e-09	6.06693e-09	1.36655e-08	2.78094e-09	1.1653e-07	1.33167e-09
	-1.405	7.87965e-11	1.89556e-11	1.37598e-10	3.63187e-10	9.70151e-10	2.08642e-10	1.37172e-09	7.74525e-09	1.58901e-08	3.00587e-08	1.61804e-08
	-1.4441	6.37612e-11	8.30644e-11	5.84078e-11	9.06794e-10	2.27836e-10	2.8455e-10	2.21973e-08	1.11335e-08	1.17636e-09	7.53656e-08	7.57847e-09
	-1.4831	5.39004e-11	2.12012e-11	5.00352e-11	1.83454e-11	1.50974e-10	1.06465e-09	1.47055e-08	1.64362e-08	2.50493e-08	1.07179e-07	1.54146e-08
	-1.5222	4.90016e-11	1.38474e-11	2.96765e-11	1.58236e-09	5.8807e-10	3.67448e-09	1.00996e-08	2.12626e-08	1.51003e-09	3.11864e-08	4.27473e-08
	-1.5612	1.35577e-10	3.78915e-11	1.83401e-10	6.35193e-10	9.59595e-10	6.51032e-10	2.15394e-09	1.00286e-08	3.81172e-09	3.10219e-08	4.2887e-08
	-1.6003	8.16165e-11	9.62066e-11	8.37864e-11	1.00724e-10	3.33247e-11	2.82784e-09	2.20968e-08	2.26793e-09	9.52021e-09	5.14453e-08	6.44183e-09
	-1.6394	7.24095e-12	3.67226e-11	1.08476e-10	9.28296e-10	2.27668e-09	9.6058e-10	2.71782e-09	1.10738e-09	4.6299e-09	1.76298e-08	2.62225e-08
	-1.6784	2.55695e-11	8.79623e-11	6.69164e-12	8.66208e-10	4.40914e-10	1.6666e-09	2.87655e-10	1.50328e-08	2.03497e-09	3.67866e-08	1.2836e-09
	-1.7175	6.62944e-11	2.2257e-12	4.29385e-11	1.70743e-10	1.34204e-09	6.71846e-10	5.09487e-09	1.64197e-08	4.25159e-09	2.75501e-08	4.66486e-08
	-1.7565	2.47032e-11	7.28742e-11	1.36024e-10	9.66329e-10	5.64021e-10	1.08709e-09	2.01602e-08	6.72441e-09	6.7233e-09	1.82001e-08	5.88e-08
	-1.7956	1.28268e-10	4.11875e-11	1.09239e-10	6.78063e-10	3.9857e-09	1.18863e-10	2.1719e-08	1.23986e-08	1.3707e-08	1.90361e-08	1.90895e-08
	-1.8347	1.27389e-10	5.48968e-11	1.51829e-10	2.335e-10	2.25519e-09	1.18365e-09	2.6039e-09	6.17667e-09	2.34238e-08	1.01592e-07	3.4914e-10
	-1.8737	5.23916e-11	2.64798e-11	3.92505e-11	2.88601e-10	5.42409e-09	1.27784e-09	5.81254e-09	5.65594e-09	1.25295e-08	8.16752e-08	2.33423e-08
	-1.9128	6.47037e-11	1.04724e-11	4.6608e-11	2.41296e-10	3.40401e-09	7.91216e-10	1.53871e-08	3.53008e-09	1.59619e-08	6.88534e-08	1.82563e-08
	-1.9518	7.20686e-11	2.35725e-12	1.52369e-10	2.1442e-10	2.72652e-09	1.56119e-11	9.05723e-09	3.38241e-09	6.45979e-09	8.28281e-08	1.54368e-09
	-1.9909	7.30744e-11	1.39394e-11	1.39694e-10	2.09177e-10	1.1978e-09	6.00628e-10	1.51821e-08	1.65772e-08	7.32689e-09	8.18146e-08	3.88027e-08
	-2.0299	1.44995e-10	8.14255e-11	1.1994e-10	2.34498e-11	1.10856e-09	6.46952e-10	1.96552e-08	3.22845e-09	1.32691e-08	1.03328e-07	7.16165e-08
	-2.069	5.58189e-11	3.98534e-12	1.40299e-10	2.02591e-10	3.37414e-09	3.51279e-10	2.05285e-08	1.54862e-08	1.6035e-09	1.04962e-07	5.23464e-08
	-2.1081	7.83699e-12	4.86066e-11	7.84685e-11	4.75539e-10	5.6803e-10	8.19785e-10	1.5312e-09	7.93574e-09	1.75622e-08	1.57294e-08	8.03341e-08
	-2.1471	2.23285e-11	7.74098e-12	1.13449e-10	2.0286e-10	1.69353e-09	1.89555e-09	1.35702e-08	1.25561e-08	8.57229e-09	7.75195e-08	6.16417e-08
	-2.1862	4.39539e-11	2.9776e-11	8.67852e-11	1.30827e-10	2.43804e-09	1.12423e-09	1.8928e-08	3.63012e-09	1.27102e-08	4.55791e-08	3.18142e-08
	-2.2252	1.31271e-11	3.92176e-11	5.93578e-11	8.18634e-10	3.73619e-09	7.04694e-10	3.05549e-08	6.40621e-10	2.9318e-09	1.0595e-07	5.80346e-08
	-2.2643	3.8487e-11	1.03431e-10	1.56122e-10	1.26602e-09	4.01937e-10	9.55068e-10	2.71603e-08	3.5507e-09	7.90708e-09	7.36806e-08	3.24211e-08
	-2.3034	6.16304e-11	6.25525e-11	1.369e-10	1.35902e-09	7.92189e-11	2.45576e-10	2.68793e-08	6.85935e-09	8.245e-09	1.33139e-07	3.95396e-08
	-2.3424	1.09476e-11	7.50485e-12	1.73109e-10	3.93694e-10	2.85218e-09	4.36776e-10	1.9564e-08	1.53376e-08	1.17538e-08	1.43009e-07	2.93531e-08
	-2.3815	4.69713e-11	3.67357e-11	2.17897e-10	4.18825e-10	3.25102e-09	1.3038e-09	1.03616e-08	1.67772e-08	2.55915e-08	1.25234e-07	3.15927e-08
	-2.4205	8.23763e-12	7.83368e-11	1.55629e-10	1.3441e-09	1.04373e-09	3.38424e-10	2.23208e-08	6.31066e-10	1.0366e-08	1.11842e-07	5.62473e-08
	-2.4596	1.00442e-11	6.58091e-11	2.03219e-10	1.15716e-09	3.80649e-09	2.92104e-10	1.69972e-08	6.3624e-09	2.2478e-08	2.53324e-07	5.33673e-08
	-2.4986	2.11867e-12	3.00126e-11	1.1669e-10	1.97949e-09	4.27308e-09	1.05751e-09	2.34569e-09	4.58107e-09	2.9998e-09	8.18399e-08	4.81754e-08
	-2.5377	5.02235e-11	9.14158e-11	1.82078e-10	6.15437e-10	2.98513e-09	4.70445e-10	2.65888e-08	3.44914e-09	2.21983e-09	1.20805e-08	7.27196e-08
	-2.5768	1.61165e-11	1.55472e-10	2.15447e-10	1.15609e-09	1.62142e-09	9.31519e-11	2.10677e-08	3.51264e-09	1.70127e-09	7.72408e-08	5.03764e-08
	-2.6158	1.02305e-11	8.43772e-11	2.5908e-10	2.32313e-09	4.90068e-09	6.76416e-11	1.59358e-08	1.95038e-09	8.65305e-09	1.06571e-07	5.90554e-08
	-2.6549	2.18255e-11	1.04726e-11	1.97436e-10	6.98087e-10	9.16031e-11	4.25431e-11	2.96001e-08	1.00101e-09	3.25276e-09	1.96361e-07	5.27653e-08
	-2.6939	1.19158e-10	9.39033e-13	1.98069e-10	6.63415e-10	3.85493e-09	1.97162e-09	2.39896e-08	3.0776e-09	6.63617e-09	4.63014e-08	4.63451e-08
	-2.733	8.66604e-12	2.72251e-10	2.04374e-10	1.54079e-10	3.17854e-09	7.88155e-10	3.17626e-08	3.7365e-09	1.62901e-09	6.36335e-08	7.93898e-08
	-2.7721	2.51914e-12	6.08717e-11	1.60145e-10	1.97547e-09	3.42513e-09	2.90757e-11	2.94539e-08	1.55976e-08	5.07622e-09	8.32716e-08	8.05528e-09
	-2.8111	4.59283e-11	1.98747e-11	2.03145e-10	4.02832e-10	3.8196e-09	3.76786e-10	3.43219e-08	1.74082e-09	2.54639e-08	1.09029e-07	4.3595e-08
	-2.8502	4.978e-12	1.07134e-10	2.21948e-10	1.0428e-09	7.42996e-09	1.46418e-09	3.01886e-08	6.13695e-09	1.35072e-08	1.12716e-07	4.52133e-08
	-2.8892	1.07241e-11	1.96193e-10	2.31047e-10	8.80992e-10	4.52475e-09	1.16055e-09	1.02496e-08	4.90974e-09	9.14829e-09	6.57873e-08	6.37465e-08
	-2.9283	1.36764e-11	9.44886e-11	1.40346e-10	1.28739e-09	2.71304e-09	8.86505e-10	1.85141e-08	2.23616e-09	1.03915e-08	8.44498e-08	9.97246e-08
	-2.9673	1.82119e-11	1.36155e-10	1.84062e-10	1.71945e-09	1.52926e-09	1.00702e-10	2.82862e-08	4.02478e-10	1.0043e-08	1.22877e-07	7.08987e-08
	-3.0064	6.22339e-11	2.37616e-11	1.53151e-10	1.36063e-09	4.43515e-09	1.93962e-09	3.58767e-08	4.31439e-09	1.11354e-08	8.67304e-08	7.53782e-08
	-3.0455	9.51671e-11	1.36484e-10	2.04579e-10	1.05234e-09	5.66121e-09	1.05913e-09	3.7352e-08	4.42235e-09	7.83481e-09	1.81222e-07	9.84292e-08
	-3.0845	3.76859e-11	1.15565e-10	2.0389e-10	2.45792e-09	4.80595e-09	8.86102e-10	2.38245e-08	1.02203e-08	2.70864e-09	8.52227e-08	1.46247e-08
	-3.1236	8.94395e-11	5.42533e-11	2.00164e-10	1.06363e-09	3.34536e-09	2.92796e-11	3.21822e-08	3.10462e-09	1.48929e-08	3.68044e-09	4.43704e-08
	-3.1626	2.26078e-11	1.20279e-10	1.7921e-10	1.24922e-09	6.29827e-09	6.40421e-10	2.76824e-08	5.7242e-09	1.22703e-08	1.86592e-07	8.43606e-08
	-3.2017	3.03191e-11	7.28871e-11	2.78293e-10	1.12881e-09	7.76251e-09	9.86899e-10	3.8324e-08	2.19487e-09	1.21916e-08	1.09878e-07	4.4279e-08
	-3.2408	1.54645e-11	9.85463e-11	2.88444e-10	1.18216e-09	2.72032e-09	7.91621e-10	2.2934e-08	2.93154e-09	2.77028e-09	4.56552e-08	5.23366e-08
	-3.2798	3.02448e-11	1.22984e-10	2.33645e-10	1.44812e-09	3.8757e-09	4.64729e-10	3.52749e-08	1.59215e-08	2.48879e-08	1.77559e-07	7.52381e-08
	-3.3189	1.6638e-11	1.63693e-10	2.82111e-10	7.53053e-10	2.78516e-09	5.40432e-10	3.10581e-08	1.34654e-08	1.14074e-08	1.84706e-07	4.98659e-08
	-3.3579	3.65871e-11	6.4601e-11	3.01669e-10	8.18634e-10	5.31771e-09	1.59661e-09	2.47301e-08	3.23477e-09	2.64586e-08	1.85972e-07	8.59498e-08
	-3.397	1.08802e-10	1.40436e-10	2.85036e-10	1.60804e-09	4.45522e-09	6.07076e-11	3.07676e-08	2.37905e-09	5.42899e-09	1.37815e-07	8.68217e-08
	-3.436	3.13995e-11	2.56559e-10	2.9081e-10	1.25796e-09	5.98864e-09	2.54027e-11	9.32872e-09	2.07898e-09	2.31495e-08	1.34217e-07	8.92104e-08
	-3.4751	2.66683e-11	2.07145e-10	2.20067e-10	2.69122e-09	6.06549e-09	8.67325e-10	3.75019e-08	5.6124e-10	2.66202e-08	1.37777e-07	7.44872e-08
	-3.5142	3.46218e-11	1.30075e-10	3.44119e-10	8.89861e-10	3.82252e-09	6.32055e-10	3.38395e-08	1.94721e-09	5.92206e-09	1.49977e-07	4.37973e-08
	-3.5532	8.63941e-11	2.27828e-10	2.89692e-10	3.33588e-09	6.256e-09	6.88697e-11	3.13221e-08	4.1556e-09	2.37171e-08	1.11322e-07	4.25643e-08
	-3.5923	1.4915e-11	2.17794e-10	2.41366e-10	1.90464e-09	1.67277e-09	7.8101e-10	3.12574e-08	9.12328e-09	2.65734e-08	2.0689e-07	4.32049e-08
	-3.6313	4.17464e-11	2.68981e-10	2.78992e-10	1.16308e-09	5.56903e-09	4.3494e-10	3.42383e-08	5.5146e-09	1.2317e-08	1.81335e-07	5.6103e-08
	-3.6704	6.9595e-11	1.36996e-10	2.11629e-10	2.36681e-09	4.91562e-09	8.56103e-10	3.8309e-08	3.93174e-09	2.23781e-08	2.04407e-07	8.686e-08
	-3.7095	2.27009e-11	1.3085e-10	3.45199e-10	1.36224e-09	6.06514e-09	9.09074e-11	2.25828e-08	2.19005e-08	2.22378e-08	3.17256e-07	6.31544e-08
	-3.7485	4.54811e-11	2.59738e-10	2.66679e-10	2.22489e-09	5.63532e-09	1.26001e-10	1.32429e-09	3.61742e-09	4.38794e-08	1.54412e-07	8.51891e-08
	-3.7876	2.1276e-11	1.73935e-10	3.20445e-10	2.86661e-09	4.45009e-09	4.21266e-10	3.96587e-08	1.31495e-08	5.00395e-09	1.85402e-07	9.7008e-08
	-3.8266	3.67173e-11	2.7757e-10	3.72943e-10	1.44529e-09	3.15741e-09	2.32303e-09	3.84988e-08	1.24684e-08	3.37291e-08	5.79702e-08	7.10673e-08
	-3.8657	4.7381e-11	2.25608e-10	3.57437e-10	2.54581e-09	4.23995e-09	4.57586e-10	2.46446e-08	1.72655e-09	3.03182e-08	1.39678e-07	7.01907e-08
	-3.9047	4.69619e-11	2.27736e-10	3.53153e-10	8.64058e-10	6.37294e-09	1.68925e-09	9.50151e-09	1.47165e-08	1.35795e-08	1.7253e-07	4.75492e-08
	-3.9438	2.91924e-11	2.11439e-10	3.50908e-10	1.81931e-09	5.90561e-09	4.28816e-10	3.35776e-08	3.03476e-09	1.48355e-08	1.48685e-07	1.01049e-07
	-3.9829	8.64742e-12	2.77886e-10	2.66717e-10	2.04776e-09	4.31716e-09	3.32706e-10	3.47946e-08	1.36773e-09	1.28909e-08	1.82641e-07	7.2854e-08
	-4.0219	1.38161e-11	3.22756e-10	3.38103e-10	1.16644e-09	7.32433e-09	2.51689e-09	2.85956e-08	2.14005e-08	1.52563e-08	2.19053e-07	7.86244e-08
	-4.061	9.71043e-11	2.99408e-10	3.55351e-10	2.43589e-09	5.29006e-09	1.58649e-10	3.27744e-08	2.02002e-08	2.89643e-08	2.25818e-07	4.78045e-08
	-4.1	7.99959e-11	2.53079e-10	3.54084e-10	1.93877e-09	3.43387e-09	2.34761e-10	3.77924e-08	1.29971e-08	2.33154e-08	2.12326e-07	8.94225e-08
	-4.1391	7.00773e-11	2.46147e-10	3.58927e-10	1.42567e-09	3.95582e-09	1.72312e-09	3.43863e-08	6.0671e-09	1.25019e-08	1.53018e-07	1.22467e-07
	-4.1782	1.07554e-10	2.8558e-10	3.45944e-10	1.57391e-09	6.4589e-09	1.40011e-09	4.8174e-08	2.56416e-10	1.66632e-08	1.91167e-07	1.02398e-07
	-4.2172	4.59283e-11	2.59001e-10	2.96165e-10	1.32528e-09	6.69055e-09	1.1681e-09	2.71319e-08	1.22804e-09	1.57621e-08	3.24326e-07	6.13671e-08
	-4.2563	6.48898e-11	2.10192e-10	3.59747e-10	1.71394e-09	7.17023e-09	2.95172e-09	4.60399e-08	1.40583e-09	4.3091e-08	2.18014e-07	4.66678e-08
	-4.2953	4.47174e-11	3.80089e-10	2.84766e-10	1.73718e-09	4.01738e-09	1.05709e-09	3.735e-08	6.02105e-09	4.88866e-08	9.39141e-08	9.43928e-08
	-4.3344	7.77886e-11	3.31594e-10	2.59974e-10	1.08768e-09	7.77597e-09	1.39297e-09	3.97062e-08	7.27687e-09	3.74018e-08	1.64485e-07	6.55384e-08
	-4.3734	2.89966e-11	3.04489e-10	3.52473e-10	5.78346e-10	4.77936e-09	5.14313e-10	6.29793e-08	2.53884e-08	2.41144e-08	1.81525e-07	1.01333e-07
	-4.4125	5.67314e-11	3.90502e-10	3.8356e-10	1.9197e-09	7.33344e-09	1.92849e-11	3.80185e-08	9.77896e-09	6.97409e-09	2.60952e-07	8.86566e-08
	-4.4516	1.13667e-11	4.3167e-10	3.917e-10	3.03552e-09	1.11532e-08	6.9286e-10	2.69572e-08	9.59956e-09	4.06746e-08	2.04242e-07	9.68731e-08
	-4.4906	3.7332e-11	3.57923e-10	4.00641e-10	2.25499e-09	5.9832e-09	8.87526e-10	3.4806e-08	2.19973e-08	3.43498e-08	2.07827e-07	7.85422e-08
	-4.5297	1.19344e-10	3.79143e-10	3.63546e-10	3.1073e-09	7.24528e-09	1.1181e-09	4.27421e-08	1.32273e-08	1.90478e-08	2.44203e-07	1.1071e-07
	-4.5687	6.45732e-11	3.50372e-10	4.08837e-10	1.4375e-09	8.78567e-09	1.13973e-09	4.38566e-08	5.27804e-09	2.59422e-08	1.69578e-07	6.76091e-08
	-4.6078	7.57211e-11	3.30477e-10	4.97759e-10	3.12946e-09	5.72821e-09	2.46731e-09	3.59128e-08	3.06895e-08	2.69983e-08	2.39451e-07	1.16635e-07
	-4.6468	4.1769e-12	2.86815e-10	4.22173e-10	1.50524e-09	6.26695e-09	2.72216e-09	4.52463e-08	2.35215e-08	2.35662e-08	2.23803e-07	1.43524e-07
	-4.6859	1.07395e-10	2.41602e-10	4.04292e-10	2.60978e-09	7.99635e-09	1.81597e-09	5.42798e-08	1.74901e-08	3.3725e-08	1.87036e-07	1.0968e-07
	-4.725	1.20294e-10	3.54693e-10	4.17461e-10	1.30513e-09	8.20469e-09	1.94064e-09	5.14928e-08	1.82284e-08	4.50633e-08	2.56403e-07	5.63295e-08
	-4.764	1.98512e-11	4.10108e-10	4.73424e-10	2.25754e-09	4.73348e-09	2.6785e-09	4.09137e-08	1.43847e-08	3.29895e-08	1.4866e-07	8.38693e-08
	-4.8031	1.5656e-10	4.4123e-10	4.33274e-10	2.23202e-09	4.71346e-09	2.93561e-09	2.45003e-08	1.40814e-08	4.48997e-08	2.45495e-07	1.22429e-07
	-4.8421	8.47084e-11	2.79317e-10	4.76628e-10	8.98328e-10	6.55976e-09	1.60885e-09	3.29415e-08	9.94725e-09	5.80701e-08	2.83262e-07	8.55935e-08
	-4.8812	9.38912e-11	3.05462e-10	3.96785e-10	1.0858e-09	5.12869e-09	2.43159e-09	3.42004e-08	5.26534e-09	2.91642e-08	2.63523e-07	9.73214e-08
	-4.9203	7.5898e-11	3.00117e-10	4.77699e-10	8.68762e-10	7.15384e-09	2.08348e-09	3.46313e-08	7.86746e-09	3.71891e-08	2.01379e-07	1.14496e-07
	-4.9593	1.42553e-10	3.36033e-10	5.08469e-10	1.85021e-09	7.09557e-09	7.00614e-10	5.25881e-08	1.27002e-08	3.8103e-08	3.0323e-07	1.03977e-07
	-4.9984	1.07908e-10	4.10529e-10	5.03012e-10	1.26629e-09	6.25236e-09	3.80916e-09	4.83505e-08	2.56585e-08	5.00281e-08	2.59368e-07	1.13104e-07
	-5.0374	1.10478e-10	3.31239e-10	4.3767e-10	1.84551e-09	7.01837e-09	3.56081e-09	5.92276e-08	2.6712e-09	6.46712e-08	2.35967e-07	1.17887e-07
	-5.0765	6.0643e-11	3.36243e-10	4.37586e-10	2.8115e-09	1.03198e-08	2.57381e-09	4.42229e-08	1.83189e-08	2.85159e-08	2.68731e-07	1.49468e-07
	-5.1155	2.72925e-11	4.62307e-10	4.22806e-10	2.2175e-09	4.77682e-09	1.09505e-09	5.56487e-08	1.0568e-08	6.91745e-08	3.0892e-07	1.40109e-07
	-5.1546	1.24103e-10	2.53053e-10	5.47129e-10	2.90423e-09	1.12068e-08	1.67476e-09	6.10312e-08	1.63867e-08	4.5567e-08	2.19496e-07	1.4572e-07
	-5.1937	2.37905e-11	3.74705e-10	4.36283e-10	3.16777e-09	1.0562e-08	2.29895e-09	5.88935e-08	2.894e-08	7.45408e-08	2.99468e-07	1.2146e-07
	-5.2327	3.8552e-11	2.78017e-10	4.08762e-10	3.10689e-09	7.94242e-09	2.21039e-09	4.90018e-08	2.94354e-08	6.60717e-08	3.523e-07	1.12261e-07
	-5.2718	7.85244e-11	3.10636e-10	4.97657e-10	1.03352e-09	8.93898e-09	1.91493e-09	4.79842e-08	2.87082e-08	5.6202e-08	2.96046e-07	1.07922e-07
	-5.3108	5.13204e-11	4.2429e-10	4.33312e-10	2.57619e-09	1.19422e-08	2.6732e-09	5.77676e-08	3.43523e-08	7.39884e-08	2.54211e-07	1.32336e-07
	-5.3499	1.07526e-10	5.04433e-10	4.54453e-10	3.22623e-09	6.18278e-09	2.74256e-09	5.70176e-08	3.09802e-08	7.42348e-08	3.67719e-07	1.27476e-07
	-5.389	5.92274e-11	3.5443e-10	4.98812e-10	3.95408e-09	1.10643e-08	4.69555e-09	4.01922e-08	2.01366e-08	7.03563e-08	2.22613e-07	1.40442e-07
	-5.428	1.01742e-10	4.04619e-10	4.7374e-10	3.41115e-09	1.08822e-08	2.92172e-09	6.68524e-08	2.57123e-08	7.3574e-08	2.6854e-07	1.23426e-07
	-5.4671	6.83078e-11	3.37622e-10	4.7496e-10	3.40832e-09	1.05449e-08	3.12211e-09	5.22293e-08	1.45244e-08	5.27845e-08	3.03953e-07	1.49145e-07
	-5.5061	1.63955e-10	4.69029e-10	4.50616e-10	1.88327e-09	1.3791e-08	4.04789e-09	5.87814e-08	2.00224e-08	7.66512e-08	3.1481e-07	1.3969e-07
	-5.5452	7.1465e-11	3.32474e-10	5.37881e-10	4.03122e-09	8.13038e-09	3.16047e-09	6.76915e-08	2.52773e-08	8.23047e-08	3.37553e-07	1.1913e-07
	-5.5843	7.86454e-11	5.15726e-10	5.12446e-10	1.79148e-09	1.08064e-08	3.40473e-09	6.1804e-08	5.49554e-09	7.5204e-08	2.89534e-07	1.49053e-07
	-5.6233	1.35819e-10	4.68518e-10	4.37186e-10	3.31883e-09	9.58117e-09	2.60422e-09	6.00307e-08	2.04225e-08	7.39183e-08	3.90386e-07	1.52892e-07
	-5.6624	1.3242e-10	2.80708e-10	5.45853e-10	4.13725e-09	9.8576e-09	3.55573e-09	4.68811e-08	1.62581e-08	8.15991e-08	2.79957e-07	1.35322e-07
	-5.7014	8.10389e-11	4.74086e-10	5.37033e-10	4.36183e-09	1.05475e-08	3.87158e-09	5.60627e-08	2.5071e-08	8.72139e-08	3.51439e-07	1.16692e-07
	-5.7405	9.38446e-11	4.56896e-10	5.02565e-10	3.32111e-09	7.58257e-09	3.15741e-09	5.33059e-08	3.12596e-08	7.28385e-08	3.3189e-07	1.51958e-07
	-5.7795	1.11642e-10	4.74939e-10	5.51487e-10	4.54109e-09	7.66161e-09	3.57532e-09	4.4259e-08	9.8758e-09	8.8011e-08	3.55138e-07	1.4953e-07
	-5.8186	7.87386e-11	4.99404e-10	4.90951e-10	4.3117e-09	9.71047e-09	3.53001e-09	4.69647e-08	1.6185e-08	9.76427e-08	3.56456e-07	1.01555e-07
	-5.8577	1.51317e-10	4.75989e-10	5.54011e-10	4.26304e-09	1.31933e-08	4.17848e-09	6.69682e-08	2.28181e-08	7.63048e-08	3.62904e-07	1.61263e-07
	-5.8967	1.11977e-10	5.04169e-10	4.80614e-10	5.86121e-09	8.23273e-09	2.2406e-09	7.56504e-08	2.39437e-08	8.76411e-08	2.4647e-07	1.22082e-07
	-5.9358	8.15139e-11	4.66286e-10	5.75264e-10	5.12717e-09	1.1465e-08	3.29189e-09	5.12363e-08	2.67967e-08	1.00811e-07	2.75002e-07	1.43153e-07
	-5.9748	1.2713e-10	3.23347e-10	5.08171e-10	3.672e-09	1.28134e-08	4.6429e-09	7.0061e-08	1.5242e-08	9.00979e-08	2.1823e-07	1.32721e-07
	-6.0139	9.82684e-11	4.3557e-10	4.66318e-10	4.74712e-09	1.45698e-08	2.37671e-09	6.16218e-08	1.99302e-08	1.0221e-07	3.3365e-07	1.77672e-07
	-6.0529	9.42824e-11	5.15004e-10	5.72107e-10	5.05998e-09	1.36031e-08	5.02837e-09	5.73878e-08	1.92127e-08	1.10537e-07	4.36795e-07	1.29186e-07
	-6.092	1.2998e-10	4.55636e-10	4.60059e-10	4.84911e-09	1.42296e-08	3.41798e-09	6.81528e-08	1.23938e-08	8.97027e-08	4.75677e-07	1.75177e-07
	-6.1311	8.75955e-11	4.87321e-10	5.86281e-10	4.98701e-09	1.07245e-08	4.01198e-09	4.67689e-08	2.85067e-08	1.02104e-07	3.65578e-07	1.83919e-07
	-6.1701	3.21259e-11	5.82395e-10	5.14681e-10	6.3977e-09	1.05701e-08	3.43124e-09	8.4553e-08	1.35289e-08	8.52756e-08	2.57125e-07	1.48716e-07
	-6.2092	1.09053e-10	5.04261e-10	5.32172e-10	6.50614e-09	1.50462e-08	5.03612e-09	1.2269e-07	3.90501e-08	1.00221e-07	3.37781e-07	1.29673e-07
	-6.2482	1.58925e-10	5.42698e-10	4.91249e-10	5.52644e-09	1.31587e-08	4.75881e-09	1.26368e-07	1.24478e-08	9.94683e-08	3.71634e-07	1.69138e-07
	-6.2873	4.7055e-11	5.63997e-10	5.67497e-10	5.34261e-09	1.29853e-08	4.44376e-09	1.48587e-07	2.7454e-08	9.09523e-08	3.04244e-07	1.90431e-07
	-6.3264	1.11204e-10	3.42177e-10	5.37378e-10	5.66258e-09	1.22157e-08	5.75113e-09	1.42323e-07	2.53155e-08	9.34007e-08	3.85076e-07	1.57834e-07
	-6.3654	1.28993e-10	5.33086e-10	5.69257e-10	4.56663e-09	1.62315e-08	3.58838e-09	1.23651e-07	2.57377e-08	9.65567e-08	2.98821e-07	1.82691e-07
	-6.4045	5.49247e-11	5.34136e-10	4.7456e-10	5.96079e-09	1.64088e-08	4.45314e-09	1.42659e-07	1.95111e-08	9.06143e-08	4.19943e-07	1.3984e-07
	-6.4435	8.03405e-11	5.68554e-10	5.78086e-10	6.95676e-09	1.33317e-08	2.38567e-09	1.39022e-07	2.93306e-08	9.7173e-08	4.22744e-07	1.65477e-07
	-6.4826	6.66407e-11	5.11681e-10	6.54706e-10	6.68246e-09	1.15393e-08	3.87588e-09	1.27812e-07	2.971e-08	9.6291e-08	3.54618e-07	1.70293e-07
	-6.5216	1.96741e-11	5.41805e-10	5.53778e-10	5.46354e-09	1.58166e-08	4.01932e-09	1.10756e-07	2.60347e-08	9.89986e-08	4.68203e-07	1.6016e-07
	-6.5607	8.80891e-11	5.52981e-10	5.18649e-10	5.80705e-09	1.34712e-08	3.62225e-09	9.39415e-08	2.80875e-08	1.07345e-07	4.6178e-07	1.60193e-07
	-6.5998	9.95909e-11	5.65744e-10	5.64349e-10	6.20175e-09	1.33387e-08	3.63408e-09	1.16525e-07	2.39897e-08	9.13158e-08	3.83988e-07	1.66566e-07
	-6.6388	1.44527e-10	5.78285e-10	5.84512e-10	6.53652e-09	1.46364e-08	3.4437e-09	1.25204e-07	2.34897e-08	8.98195e-08	3.67859e-07	1.62491e-07
	-6.6779	1.26618e-10	5.69276e-10	4.87775e-10	6.13738e-09	1.29238e-08	5.16896e-09	1.25669e-07	2.48392e-08	9.48607e-08	4.59081e-07	2.06642e-07
	-6.7169	8.85361e-11	4.97145e-10	5.75329e-10	6.35779e-09	1.50732e-08	3.8569e-09	1.44486e-07	2.42517e-08	7.93207e-08	4.57319e-07	1.8914e-07
	-6.756	2.42251e-10	4.78826e-10	6.18077e-10	6.46503e-09	1.66842e-08	2.92214e-09	1.23451e-07	3.02133e-08	1.05804e-07	4.35731e-07	2.00261e-07
	-6.7951	9.5968e-11	5.75356e-10	5.32693e-10	5.56608e-09	1.4081e-08	5.43627e-09	1.20641e-07	1.59294e-08	1.24736e-07	4.00432e-07	1.71512e-07
	-6.8341	1.51046e-10	5.8015e-10	5.64703e-10	6.15822e-09	1.37517e-08	4.49907e-09	9.88285e-08	3.87753e-08	1.09731e-07	4.33513e-07	1.82782e-07
	-6.8732	1.47265e-10	5.78311e-10	5.51916e-10	5.00917e-09	1.50313e-08	4.26316e-09	1.0771e-07	2.65983e-08	1.12501e-07	4.5585e-07	2.02549e-07
	-6.9122	8.46432e-11	5.47149e-10	5.61573e-10	6.27325e-09	1.25075e-08	3.54471e-09	1.12969e-07	3.10087e-08	1.08679e-07	4.1015e-07	2.4014e-07
	-6.9513	1.58842e-10	6.77468e-10	6.74059e-10	5.66607e-09	1.38715e-08	4.92901e-09	9.85341e-08	3.96232e-08	9.3473e-08	4.06919e-07	1.7077e-07
	-6.9903	1.0014e-10	6.61881e-10	5.93574e-10	4.93862e-09	1.7683e-08	4.11564e-09	9.71994e-08	3.54905e-08	1.06053e-07	6.11371e-07	2.12451e-07
	-7.0294	1.54399e-10	5.3017e-10	6.61905e-10	5.30819e-09	1.70535e-08	4.22563e-09	1.06916e-07	3.664e-08	1.07683e-07	5.45082e-07	1.85479e-07
	-7.0685	1.53384e-10	6.31652e-10	6.19437e-10	5.80558e-09	1.93082e-08	6.25881e-09	1.14287e-07	3.16343e-08	9.41042e-08	4.50567e-07	1.97313e-07
	-7.1075	1.72867e-10	6.259e-10	6.75474e-10	5.77252e-09	1.17739e-08	4.22094e-09	1.05221e-07	3.02085e-08	1.10348e-07	5.12952e-07	1.87695e-07
	-7.1466	1.37691e-10	5.2518e-10	7.0727e-10	5.82802e-09	1.51712e-08	4.70984e-09	1.222e-07	5.49803e-08	1.31371e-07	5.12104e-07	2.30007e-07
	-7.1856	1.38604e-10	5.96314e-10	5.73951e-10	5.56744e-09	1.7189e-08	5.19162e-09	1.27254e-07	4.69326e-08	1.21913e-07	4.42673e-07	2.32333e-07
	-7.2247	1.10497e-10	5.92271e-10	6.21374e-10	6.055e-09	1.73373e-08	5.61768e-09	1.17649e-07	4.25476e-08	1.29222e-07	4.36453e-07	2.28258e-07
	-7.2638	1.16327e-10	5.51706e-10	6.28312e-10	6.98484e-09	1.93865e-08	5.82377e-09	1.43466e-07	3.39743e-08	1.17401e-07	5.07428e-07	3.03248e-07
	-7.3028	1.54753e-10	6.4309e-10	7.54115e-10	8.70758e-09	1.55252e-08	6.60998e-09	1.01703e-07	4.47274e-08	1.21444e-07	5.28865e-07	2.62343e-07
	-7.3419	2.17869e-10	7.02445e-10	7.56136e-10	7.22245e-09	1.47359e-08	4.69251e-09	1.13098e-07	5.27608e-08	1.36778e-07	3.74839e-07	2.27738e-07
	-7.3809	2.32919e-10	5.77563e-10	7.41207e-10	7.02422e-09	1.91792e-08	4.6823e-09	1.26316e-07	4.2989e-08	1.32886e-07	5.43322e-07	2.74644e-07
	-7.42	2.2925e-10	5.12614e-10	7.94385e-10	6.19437e-09	1.64332e-08	5.34078e-09	1.5115e-07	4.56403e-08	1.4187e-07	7.66384e-07	2.67969e-07
	-7.459	2.70451e-10	6.62261e-10	7.52923e-10	6.36839e-09	1.84162e-08	7.84878e-09	1.67909e-07	3.721e-08	1.24379e-07	1.20521e-06	2.56809e-07
	-7.4981	2.75583e-10	6.02841e-10	7.75871e-10	6.73919e-09	1.62351e-08	6.92952e-09	1.76984e-07	3.8261e-08	1.34255e-07	1.42873e-06	3.24575e-07
	-7.5372	3.09623e-10	5.45114e-10	7.13891e-10	6.18832e-09	1.79568e-08	4.95348e-09	1.86728e-07	4.49545e-08	1.4873e-07	1.83925e-06	2.46652e-07
	-7.5762	2.17301e-10	4.73166e-10	7.61314e-10	4.81646e-09	1.65159e-08	6.45856e-09	1.74146e-07	4.48416e-08	1.38805e-07	1.95397e-06	3.34208e-07
	-7.6153	2.58083e-10	6.87093e-10	8.15284e-10	5.65061e-09	1.88041e-08	7.43476e-09	1.73973e-07	4.29254e-08	1.86109e-07	1.96198e-06	2.89484e-07
	-7.6543	1.58991e-10	7.47605e-10	8.07117e-10	6.20605e-09	1.51737e-08	8.75377e-09	2.14546e-07	3.79768e-08	1.63703e-07	1.72133e-06	3.09278e-07
	-7.6934	2.74726e-10	6.15933e-10	7.11321e-10	6.65451e-09	1.94889e-08	6.19146e-09	1.7471e-07	3.73687e-08	1.76926e-07	1.6629e-06	2.84084e-07
	-7.7325	2.36849e-10	6.86122e-10	8.03848e-10	6.86295e-09	1.81794e-08	6.90689e-09	2.25271e-07	5.15017e-08	2.13141e-07	1.45674e-06	3.03513e-07
	-7.7715	2.88165e-10	8.74286e-10	7.93165e-10	6.62266e-09	1.96462e-08	6.2539e-09	2.42932e-07	4.87186e-08	2.20577e-07	1.28779e-06	2.99771e-07
	-7.8106	2.77334e-10	8.40209e-10	8.1114e-10	7.31934e-09	2.20666e-08	9.11616e-09	2.18285e-07	4.50083e-08	2.36757e-07	1.19607e-06	2.6558e-07
	-7.8496	2.33767e-10	8.55914e-10	7.93706e-10	5.54043e-09	2.18863e-08	6.88382e-09	2.10989e-07	5.70918e-08	2.85992e-07	1.05713e-06	2.40482e-07
	-7.8887	2.15662e-10	9.01297e-10	8.14325e-10	5.63556e-09	1.92692e-08	7.70187e-09	2.67709e-07	4.96141e-08	3.31565e-07	1.11555e-06	2.87904e-07
	-7.9277	2.66149e-10	7.93446e-10	8.35e-10	5.06132e-09	1.97893e-08	7.94735e-09	2.78929e-07	4.18506e-08	3.33927e-07	1.1445e-06	2.61597e-07
	-7.9668	3.25539e-10	7.65661e-10	7.91592e-10	5.39985e-09	1.91767e-08	6.48367e-09	2.84515e-07	5.0065e-08	3.68598e-07	8.69237e-07	2.69134e-07
	-8.0059	2.4349e-10	7.94694e-10	9.10466e-10	5.67548e-09	2.00316e-08	8.32157e-09	2.90786e-07	5.47374e-08	3.58431e-07	9.07044e-07	3.27692e-07
	-8.0449	2.54312e-10	8.89912e-10	7.34399e-10	5.57926e-09	1.93486e-08	8.74213e-09	2.92376e-07	4.03502e-08	3.37216e-07	1.0335e-06	2.52359e-07
	-8.084	2.95616e-10	1.20929e-09	8.5019e-10	5.38103e-09	2.31134e-08	7.45985e-09	2.8193e-07	4.02059e-08	3.85211e-07	1.56642e-06	2.79229e-07
	-8.123	2.52896e-10	9.49096e-10	8.88123e-10	5.6091e-09	2.16003e-08	6.96523e-09	2.63142e-07	4.98586e-08	4.37681e-07	1.78891e-06	2.80631e-07
	-8.1621	3.93526e-10	1.02711e-09	8.90004e-10	5.87115e-09	2.07998e-08	9.62322e-09	2.56933e-07	5.37529e-08	4.77846e-07	1.96523e-06	2.59237e-07
	-8.2012	2.55383e-10	1.09069e-09	7.91806e-10	5.36692e-09	2.4271e-08	7.8945e-09	2.47386e-07	2.92051e-08	4.77198e-07	2.00054e-06	2.77385e-07
	-8.2402	3.05516e-10	1.17902e-09	8.62614e-10	4.83313e-09	2.46421e-08	8.78416e-09	2.47506e-07	5.15319e-08	5.13687e-07	2.23575e-06	2.42456e-07
	-8.2793	3.61078e-10	1.22923e-09	8.23517e-10	5.46718e-09	2.43933e-08	7.93468e-09	2.47031e-07	3.63352e-08	5.47529e-07	2.54074e-06	2.70252e-07
	-8.3183	4.56092e-10	1.22864e-09	8.2592e-10	7.20067e-09	2.73328e-08	8.16139e-09	2.24607e-07	4.76994e-08	5.30709e-07	2.42234e-06	2.5233e-07
	-8.3574	3.0668e-10	1.40207e-09	8.91774e-10	5.42403e-09	2.62062e-08	1.46613e-08	2.37703e-07	4.76247e-08	5.01091e-07	2.69951e-06	2.46411e-07
	-8.3964	3.49791e-10	8.63387e-10	7.80667e-10	6.42753e-09	2.71226e-08	2.35774e-08	1.90356e-07	4.95585e-08	5.42144e-07	2.75284e-06	2.62093e-07
	-8.4355	3.658e-10	1.021e-09	8.42619e-10	7.0679e-09	2.5104e-08	2.77766e-08	1.88531e-07	6.21881e-08	4.20652e-07	2.913e-06	3.85844e-07
	-8.4746	3.62857e-10	1.4306e-09	8.76621e-10	7.32794e-09	2.57057e-08	3.24413e-08	1.86665e-07	5.50613e-08	5.35928e-07	2.68176e-06	4.32668e-07
	-8.5136	3.80664e-10	1.34446e-09	8.01454e-10	7.08953e-09	2.63052e-08	3.43761e-08	1.99716e-07	4.28856e-08	6.44346e-07	2.56714e-06	4.9451e-07
	-8.5527	4.21931e-10	1.19268e-09	8.9956e-10	9.63393e-09	2.67984e-08	3.6896e-08	1.72714e-07	5.4142e-08	6.45991e-07	2.66055e-06	4.78731e-07
	-8.5917	3.95444e-10	8.25593e-10	9.0227e-10	1.26178e-08	2.69125e-08	3.73305e-08	1.67049e-07	4.85043e-08	6.99319e-07	2.72537e-06	5.09898e-07
	-8.6308	3.73307e-10	8.52644e-10	9.73898e-10	9.92583e-09	2.61264e-08	4.24699e-08	1.89196e-07	5.70633e-08	5.7403e-07	2.83702e-06	4.72037e-07
	-8.6698	4.47039e-10	1.07546e-09	1.00243e-09	9.31933e-09	2.79993e-08	4.76014e-08	1.95448e-07	6.66572e-08	6.40548e-07	2.81086e-06	5.49482e-07
	-8.7089	4.71412e-10	1.02448e-09	1.13159e-09	8.81227e-09	2.8616e-08	4.45549e-08	1.90988e-07	6.82988e-08	6.17071e-07	2.98684e-06	6.09699e-07
	-8.748	4.87701e-10	1.04326e-09	1.15606e-09	8.67533e-09	2.9826e-08	4.03492e-08	1.76517e-07	7.1782e-08	7.55634e-07	3.28511e-06	5.27167e-07
	-8.787	5.62561e-10	1.17253e-09	1.4123e-09	8.71283e-09	3.13776e-08	3.351e-08	1.92501e-07	6.99691e-08	7.40304e-07	3.56506e-06	5.97096e-07
	-8.8261	6.51446e-10	9.80139e-10	1.49545e-09	8.80058e-09	2.78915e-08	2.28149e-08	1.99319e-07	7.85517e-08	8.56031e-07	4.36544e-06	5.90394e-07
	-8.8651	5.7423e-10	1.22167e-09	1.79593e-09	7.92745e-09	2.57691e-08	1.28815e-08	1.70491e-07	7.46065e-08	9.39725e-07	5.03349e-06	5.859e-07
	-8.9042	5.19329e-10	1.31145e-09	1.8059e-09	7.85286e-09	2.72242e-08	1.37551e-08	1.97335e-07	7.82072e-08	9.59257e-07	5.38646e-06	6.58601e-07
	-8.9433	6.7364e-10	1.95484e-09	1.94946e-09	7.32901e-09	2.76074e-08	1.97581e-08	1.98055e-07	7.98662e-08	9.60962e-07	5.57156e-06	6.4123e-07
	-8.9823	5.84857e-10	2.07438e-09	1.92016e-09	6.88284e-09	2.55939e-08	2.28583e-08	1.97441e-07	6.68684e-08	9.97382e-07	6.23886e-06	6.45264e-07
	-9.0214	6.27856e-10	2.37397e-09	1.99728e-09	7.80435e-09	2.33818e-08	4.31537e-08	2.00844e-07	7.49574e-08	1.15047e-06	6.64686e-06	7.62258e-07
	-9.0604	6.55823e-10	2.4632e-09	2.07926e-09	7.9468e-09	2.12386e-08	5.17164e-08	2.98141e-07	7.28458e-08	1.13833e-06	7.27165e-06	1.24487e-06
	-9.0995	7.04382e-10	2.59006e-09	1.85461e-09	7.78004e-09	2.11421e-08	5.30866e-08	2.08198e-07	5.64234e-08	1.16075e-06	8.49592e-06	1.73605e-06
	-9.1386	6.39907e-10	3.07346e-09	1.93831e-09	8.14826e-09	2.17213e-08	5.48512e-08	2.01666e-07	7.88962e-08	1.28311e-06	8.98766e-06	2.24588e-06
	-9.1776	7.63698e-10	3.22966e-09	2.14125e-09	5.81753e-09	2.25204e-08	5.09513e-08	1.65025e-07	8.07061e-08	1.48238e-06	1.01533e-05	2.50765e-06
	-9.2167	8.1494e-10	3.41702e-09	2.18384e-09	6.17528e-09	2.46855e-08	5.51214e-08	1.40037e-07	7.07899e-08	1.4747e-06	1.00892e-05	2.8847e-06
	-9.2557	7.60392e-10	3.407e-09	1.98582e-09	1.05017e-08	2.0932e-08	6.13175e-08	1.45266e-07	7.95377e-08	1.52152e-06	1.03075e-05	3.26176e-06
	-9.2948	8.58358e-10	3.61655e-09	2.04455e-09	8.47738e-09	2.13716e-08	7.38941e-08	1.52561e-07	8.99064e-08	1.49004e-06	1.02015e-05	3.68691e-06
	-9.3338	8.5141e-10	3.61437e-09	1.89502e-09	6.54405e-09	1.98648e-08	7.74058e-08	1.46236e-07	1.64507e-07	1.48138e-06	1.25601e-05	4.0323e-06
	-9.3729	9.19369e-10	3.65675e-09	1.62202e-09	6.75624e-09	2.13534e-08	7.94518e-08	1.34571e-07	2.09124e-07	1.34488e-06	1.29918e-05	4.63828e-06
	-9.412	8.44435e-10	3.87737e-09	1.95376e-09	7.36773e-09	2.24607e-08	7.69589e-08	1.58344e-07	2.82595e-07	1.44588e-06	1.35713e-05	4.51085e-06
	-9.451	9.76478e-10	3.97125e-09	1.85938e-09	7.26747e-09	2.12175e-08	7.57777e-08	1.33772e-07	3.56923e-07	1.62956e-06	1.46722e-05	4.5459e-06
	-9.4901	1.04724e-09	4.17408e-09	1.89125e-09	6.47672e-09	2.11702e-08	8.18656e-08	1.62878e-07	3.53785e-07	1.60441e-06	1.45311e-05	4.78658e-06
	-9.5291	9.24594e-10	4.01999e-09	1.80304e-09	8.8233e-09	1.82359e-08	8.95168e-08	2.36449e-07	4.0602e-07	1.49694e-06	1.49931e-05	4.888e-06
	-9.5682	1.17264e-09	4.37348e-09	1.88786e-09	7.9925e-09	1.98342e-08	9.04486e-08	2.37737e-07	4.51532e-07	1.48721e-06	1.68424e-05	5.45686e-06
	-9.6072	1.10393e-09	4.25951e-09	1.7895e-09	9.23588e-09	1.93464e-08	9.04567e-08	3.43657e-07	5.64798e-07	1.80407e-06	1.55937e-05	6.02226e-06
	-9.6463	1.18276e-09	4.57405e-09	1.96645e-09	9.28022e-09	1.88354e-08	9.83356e-08	3.6471e-07	6.19885e-07	1.9102e-06	1.68982e-05	6.97506e-06
	-9.6854	1.13502e-09	4.87503e-09	2.15531e-09	7.99868e-09	1.68944e-08	1.0303e-07	3.67566e-07	7.5413e-07	1.81314e-06	1.72157e-05	7.82148e-06
	-9.7244	1.13275e-09	4.81153e-09	2.19842e-09	9.66982e-09	2.03321e-08	1.02941e-07	4.87162e-07	8.46886e-07	1.89995e-06	1.83552e-05	7.95966e-06
	-9.7635	1.0001e-09	4.47387e-09	2.37912e-09	8.64281e-09	1.7856e-08	1.13258e-07	5.76339e-07	9.34167e-07	1.99503e-06	2.17841e-05	8.09945e-06
	-9.8025	9.52394e-10	4.60849e-09	2.29009e-09	8.93874e-09	1.72553e-08	1.12627e-07	6.91061e-07	1.09255e-06	1.90305e-06	2.21537e-05	8.21881e-06
	-9.8416	1.16717e-09	4.86773e-09	2.21139e-09	9.33142e-09	1.67297e-08	1.15567e-07	8.43648e-07	1.20009e-06	2.27322e-06	2.44533e-05	8.57885e-06
	-9.8807	1.33825e-09	5.03135e-09	2.1902e-09	9.46192e-09	2.11458e-08	1.10804e-07	8.5737e-07	1.28762e-06	2.28996e-06	2.3789e-05	9.09295e-06
	-9.9197	1.41157e-09	5.66582e-09	2.18553e-09	1.2791e-08	2.92913e-08	1.04567e-07	1.06705e-06	1.26223e-06	2.30587e-06	2.56114e-05	9.15273e-06
	-9.9588	1.39595e-09	5.49156e-09	2.15764e-09	1.62148e-08	3.51377e-08	1.22315e-07	1.25123e-06	1.29322e-06	2.56773e-06	2.53591e-05	1.01473e-05
	-9.9881	1.32212e-09	5.06268e-09	1.96316e-09	1.31321e-08	5.13941e-08	1.04281e-07	1.15168e-06	1.31747e-06	2.61175e-06	2.92988e-05	9.96336e-06
	-9.9588	9.25553e-10	4.81158e-09	1.59205e-09	1.53055e-08	6.30559e-08	1.0206e-07	8.64845e-07	1.2941e-06	2.58391e-06	2.87482e-05	9.65012e-06
	-9.9198	1.19009e-09	4.8461e-09	1.42027e-09	2.37473e-08	8.11736e-08	1.16947e-07	9.16938e-07	1.27798e-06	2.35299e-06	2.98593e-05	9.83231e-06
	-9.8807	1.41949e-09	4.75194e-09	1.35433e-09	2.93138e-08	1.02191e-07	1.17154e-07	8.75126e-07	1.3645e-06	2.34774e-06	3.18983e-05	9.45464e-06
	-9.8417	1.40363e-09	4.67869e-09	1.20962e-09	3.31886e-08	1.14721e-07	1.13106e-07	1.03959e-06	1.35415e-06	2.13016e-06	3.17542e-05	9.63544e-06
	-9.8026	1.3536e-09	4.17807e-09	1.25758e-09	4.47063e-08	1.40754e-07	1.156e-07	9.51313e-07	1.29918e-06	2.21316e-06	2.9731e-05	8.77019e-06
	-9.7635	1.50866e-09	3.98727e-09	1.15493e-09	4.78557e-08	1.5632e-07	1.23663e-07	9.20112e-07	1.30726e-06	2.24561e-06	2.8642e-05	9.31542e-06
	-9.7245	1.46902e-09	4.55993e-09	1.02211e-09	5.05126e-08	1.67205e-07	1.22682e-07	1.14808e-06	1.21259e-06	2.12182e-06	2.85181e-05	8.85045e-06
	-9.6854	1.64959e-09	3.92489e-09	1.38863e-09	5.0043e-08	1.77911e-07	1.29455e-07	1.20941e-06	1.19008e-06	2.01535e-06	3.09978e-05	8.75504e-06
	-9.6464	1.76609e-09	4.03918e-09	1.24339e-09	3.76239e-08	1.5261e-07	1.27196e-07	1.16081e-06	6.76405e-07	2.01697e-06	3.39489e-05	9.03234e-06
	-9.6073	1.39357e-09	4.12765e-09	1.27906e-09	3.26034e-08	1.56419e-07	1.10699e-07	1.17239e-06	6.93349e-07	2.08905e-06	2.98219e-05	8.49677e-06
	-9.5683	1.4542e-09	4.42794e-09	1.0171e-09	3.33955e-08	1.45533e-07	1.09832e-07	1.20597e-06	8.11042e-07	2.23774e-06	2.71382e-05	8.59452e-06
	-9.5292	1.61133e-09	4.56576e-09	9.41255e-10	3.1349e-08	1.482e-07	1.19542e-07	1.29005e-06	1.05978e-06	2.04935e-06	2.57386e-05	8.47805e-06
	-9.4902	1.59741e-09	4.72358e-09	8.77739e-10	3.32727e-08	1.73322e-07	1.33962e-07	1.31165e-06	1.31227e-06	1.90749e-06	2.40894e-05	8.7237e-06
	-9.4511	1.5012e-09	4.33014e-09	8.58805e-10	3.31062e-08	2.0906e-07	1.15142e-07	1.46218e-06	1.47527e-06	1.99461e-06	2.55478e-05	7.72705e-06
	-9.4121	1.47592e-09	4.79853e-09	1.11708e-09	3.56687e-08	2.27429e-07	1.14448e-07	1.4921e-06	1.57748e-06	1.81037e-06	2.50935e-05	7.72265e-06
	-9.373	1.45694e-09	5.02298e-09	7.89952e-10	3.49184e-08	2.44011e-07	1.08754e-07	1.50086e-06	1.63452e-06	1.80357e-06	2.66554e-05	7.70491e-06
	-9.334	1.30767e-09	4.86443e-09	7.86255e-10	4.34666e-08	2.50597e-07	1.06836e-07	1.61043e-06	1.64469e-06	1.59972e-06	2.68263e-05	8.12189e-06
	-9.2949	1.20015e-09	5.02572e-09	7.59964e-10	3.78411e-08	2.47236e-07	1.08507e-07	1.38858e-06	1.69184e-06	1.24889e-06	2.61882e-05	8.13058e-06
	-9.2558	8.02162e-10	4.84995e-09	8.00765e-10	4.3902e-08	2.30396e-07	9.92902e-08	1.39172e-06	1.71627e-06	1.34345e-06	2.7436e-05	8.04303e-06
	-9.2168	9.0701e-10	4.56042e-09	7.9351e-10	4.28565e-08	2.41627e-07	1.10153e-07	1.53678e-06	1.7027e-06	1.54638e-06	2.40902e-05	7.41557e-06
	-9.1777	9.93558e-10	4.43167e-09	6.57723e-10	4.88301e-08	2.51708e-07	1.19315e-07	1.5811e-06	1.78255e-06	1.70564e-06	2.37292e-05	7.34405e-06
	-9.1387	8.29897e-10	4.24716e-09	6.92136e-10	5.4734e-08	2.6125e-07	1.2527e-07	1.74964e-06	1.96049e-06	1.88196e-06	2.45377e-05	7.61452e-06
	-9.0996	7.68206e-10	4.02324e-09	5.38384e-10	5.57031e-08	2.71441e-07	1.21512e-07	1.77601e-06	1.84832e-06	1.78174e-06	2.43363e-05	7.39519e-06
	-9.0606	7.60485e-10	3.92713e-09	7.27721e-10	5.20214e-08	2.7006e-07	1.1515e-07	1.79057e-06	1.81131e-06	1.66001e-06	2.32947e-05	7.08904e-06
	-9.0215	5.47268e-10	4.14794e-09	6.46845e-10	5.28269e-08	2.41484e-07	1.04394e-07	1.68594e-06	1.7159e-06	1.67404e-06	2.28297e-05	6.68809e-06
	-8.9825	6.9356e-10	4.16384e-09	6.71926e-10	5.88893e-08	2.30799e-07	1.18124e-07	1.48408e-06	1.62052e-06	1.63663e-06	2.17875e-05	6.02159e-06
	-8.9434	5.72787e-10	3.9303e-09	5.51953e-10	6.27624e-08	1.94957e-07	1.04333e-07	1.43807e-06	1.66554e-06	1.66471e-06	2.15615e-05	6.04828e-06
	-8.9044	5.7165e-10	3.56638e-09	4.64204e-10	6.67968e-08	1.71553e-07	1.12322e-07	1.6294e-06	1.71871e-06	1.69922e-06	2.32467e-05	6.10558e-06
	-8.8653	4.48706e-10	3.61593e-09	6.60024e-10	6.45164e-08	2.01695e-07	1.08823e-07	1.77829e-06	1.69762e-06	1.6499e-06	2.32299e-05	6.00566e-06
	-8.8263	4.39961e-10	3.39003e-09	5.88386e-10	5.33301e-08	1.77874e-07	1.08055e-07	1.68951e-06	1.71044e-06	1.60562e-06	2.23159e-05	6.25095e-06
	-8.7872	4.23961e-10	3.18966e-09	5.90184e-10	5.86343e-08	1.74753e-07	1.3155e-07	1.73982e-06	1.60957e-06	1.53603e-06	2.13085e-05	6.03354e-06
	-8.7481	3.94448e-10	3.2568e-09	5.12251e-10	5.50246e-08	1.88678e-07	1.22063e-07	1.84205e-06	1.63675e-06	1.57696e-06	2.27241e-05	6.20187e-06
	-8.7091	3.48263e-10	2.83767e-09	5.29676e-10	7.06869e-08	1.73434e-07	1.14301e-07	1.73005e-06	1.61057e-06	1.56878e-06	2.22733e-05	5.31703e-06
	-8.67	3.67951e-10	2.77848e-09	4.10811e-10	6.7359e-08	1.61238e-07	1.14997e-07	1.71456e-06	1.4781e-06	1.45343e-06	2.23975e-05	5.24943e-06
	-8.631	4.81992e-10	2.76861e-09	6.68554e-10	6.61874e-08	1.63168e-07	1.13781e-07	1.74369e-06	1.52228e-06	1.42574e-06	2.21964e-05	4.90865e-06
	-8.5919	4.12068e-10	2.72409e-09	5.33159e-10	6.01453e-08	1.53672e-07	1.28612e-07	1.81083e-06	1.51737e-06	8.74033e-07	2.32234e-05	4.6633e-06
	-8.5529	2.38554e-10	2.74507e-09	4.71813e-10	6.37465e-08	1.50123e-07	1.36523e-07	1.803e-06	1.46146e-06	6.1815e-07	2.24486e-05	4.97919e-06
	-8.5138	2.13631e-10	2.71672e-09	4.70527e-10	6.86252e-08	1.65002e-07	1.22446e-07	1.51715e-06	1.29444e-06	4.88188e-07	2.29844e-05	5.39056e-06
	-8.4748	2.96947e-10	2.61676e-09	6.0352e-10	7.42535e-08	1.69506e-07	1.21485e-07	1.35184e-06	1.35113e-06	3.56291e-07	2.21004e-05	5.27984e-06
	-8.4357	2.74847e-10	2.52733e-09	4.71235e-10	6.88744e-08	2.00994e-07	1.0951e-07	1.49367e-06	1.36877e-06	1.79872e-07	2.22908e-05	5.39703e-06
	-8.3967	1.73286e-10	2.59337e-09	3.86392e-10	6.09779e-08	1.95307e-07	1.09464e-07	1.51622e-06	1.46577e-06	2.13634e-07	2.04441e-05	5.00185e-06
	-8.3576	2.78852e-10	2.18417e-09	5.04465e-10	5.37165e-08	2.04646e-07	1.11111e-07	1.58327e-06	1.5018e-06	2.23944e-07	2.05259e-05	4.62038e-06
	-8.3186	2.84226e-10	2.38889e-09	4.36767e-10	4.31448e-08	2.25262e-07	1.16606e-07	1.55538e-06	1.5059e-06	4.00685e-07	2.08594e-05	4.14481e-06
	-8.2795	2.80817e-10	2.3243e-09	3.3746e-10	3.85559e-08	2.05588e-07	1.20746e-07	1.43242e-06	1.56382e-06	2.6827e-07	2.1791e-05	4.11941e-06
	-8.2404	3.50564e-10	2.47676e-09	4.25619e-10	3.28806e-08	2.00012e-07	1.14403e-07	1.51848e-06	1.54817e-06	3.20555e-07	2.10444e-05	4.22069e-06
	-8.2014	4.24017e-10	2.34094e-09	3.43998e-10	4.05056e-08	1.99531e-07	1.01306e-07	1.15352e-06	1.5032e-06	2.7567e-07	2.1389e-05	4.06463e-06
	-8.1623	4.86937e-10	2.16383e-09	4.04981e-10	3.45466e-08	2.08836e-07	1.18352e-07	1.19304e-06	1.46889e-06	3.14473e-07	2.06408e-05	3.59443e-06
	-8.1233	4.97033e-10	2.33427e-09	3.37181e-10	5.10529e-08	2.01178e-07	1.22228e-07	1.2465e-06	1.44351e-06	5.54531e-07	1.96293e-05	4.01051e-06
	-8.0842	2.89786e-10	2.23058e-09	3.44249e-10	3.38472e-08	1.93497e-07	1.12058e-07	1.37537e-06	1.36877e-06	1.08331e-06	1.92969e-05	4.03717e-06
	-8.0452	1.64364e-10	2.14489e-09	2.92524e-10	3.37887e-08	1.86505e-07	1.13036e-07	1.1764e-06	1.31742e-06	1.27768e-06	1.91538e-05	3.63037e-06
	-8.0061	1.0353e-10	2.15325e-09	2.57227e-10	3.14108e-08	1.85087e-07	1.09982e-07	1.30052e-06	1.28495e-06	1.41249e-06	1.92755e-05	3.31355e-06
	-7.9671	1.62837e-10	2.09072e-09	2.72565e-10	2.55052e-08	2.06674e-07	1.09722e-07	1.1903e-06	1.27172e-06	1.39147e-06	1.8598e-05	3.57122e-06
	-7.928	8.94488e-11	2.01407e-09	2.68971e-10	2.46073e-08	2.06827e-07	1.08336e-07	1.13809e-06	1.20046e-06	1.24906e-06	1.88164e-05	3.33799e-06
	-7.889	8.428e-11	1.78176e-09	2.96556e-10	2.2931e-08	1.9781e-07	1.00146e-07	1.11463e-06	1.26927e-06	1.43419e-06	1.88852e-05	3.31588e-06
	-7.8499	3.4864e-11	2.1103e-09	2.40547e-10	2.21767e-08	1.79692e-07	1.07117e-07	1.14326e-06	1.10876e-06	1.51548e-06	1.81832e-05	3.2382e-06
	-7.8108	1.4436e-10	1.8979e-09	3.27318e-10	2.21746e-08	1.75034e-07	9.90374e-08	1.15816e-06	1.20718e-06	1.49359e-06	1.74451e-05	2.89184e-06
	-7.7718	1.93757e-10	1.71751e-09	3.11839e-10	2.14421e-08	1.65857e-07	9.94258e-08	1.11173e-06	1.19921e-06	1.43277e-06	1.80133e-05	3.17147e-06
	-7.7327	8.95605e-11	1.73328e-09	3.4994e-10	1.87355e-08	1.73827e-07	1.1086e-07	8.88234e-07	1.20263e-06	1.29727e-06	1.86735e-05	2.88465e-06
	-7.6937	1.4639e-10	1.74306e-09	3.32487e-10	2.16982e-08	1.80916e-07	1.24458e-07	9.5106e-07	1.16204e-06	1.35821e-06	1.75032e-05	2.75903e-06
	-7.6546	1.26832e-10	1.70978e-09	3.32803e-10	2.11632e-08	1.62308e-07	1.04327e-07	9.10846e-07	1.10519e-06	1.33745e-06	1.72665e-05	2.6825e-06
	-7.6156	1.23075e-11	1.59331e-09	2.1216e-10	1.82405e-08	1.74291e-07	9.03687e-08	9.37301e-07	1.22146e-06	1.41608e-06	1.64976e-05	2.5337e-06
	-7.5765	1.01118e-10	1.54337e-09	2.89972e-10	1.94017e-08	1.84109e-07	1.04791e-07	1.07518e-06	1.11395e-06	1.44963e-06	1.66559e-05	2.44783e-06
	-7.5375	1.4142e-11	1.48331e-09	2.22693e-10	1.77847e-08	1.73856e-07	1.03856e-07	1.17316e-06	9.68104e-07	1.36813e-06	1.62278e-05	2.43301e-06
	-7.4984	9.76072e-11	1.59393e-09	1.79377e-10	1.7314e-08	1.68481e-07	1.0249e-07	1.08412e-06	9.62966e-07	1.30398e-06	1.61931e-05	2.39961e-06
	-7.4594	1.57957e-10	1.55374e-09	2.03964e-10	1.87837e-08	1.44264e-07	1.02658e-07	9.69053e-07	9.09529e-07	1.10927e-06	1.5861e-05	2.39333e-06
	-7.4203	1.78767e-11	1.27719e-09	2.0361e-10	1.84485e-08	1.3318e-07	1.03491e-07	9.29074e-07	1.00652e-06	5.48474e-07	1.50679e-05	2.17771e-06
	-7.3813	4.03124e-11	1.18543e-09	1.91745e-10	2.00929e-08	1.18578e-07	9.29343e-08	1.09644e-06	1.01524e-06	8.4047e-07	1.53343e-05	2.19036e-06
	-7.3422	1.65819e-10	1.27447e-09	2.25217e-10	1.66695e-08	1.13567e-07	7.73408e-08	1.015e-06	9.83227e-07	9.09178e-07	1.5174e-05	2.397e-06
	-7.3031	2.03303e-10	1.28779e-09	2.1664e-10	1.58319e-08	1.11385e-07	8.16507e-08	8.66075e-07	9.27631e-07	9.97412e-07	1.47159e-05	2.32714e-06
	-7.2641	5.18142e-11	1.23618e-09	1.62045e-10	1.62727e-08	1.12453e-07	9.01548e-08	7.9727e-07	9.33802e-07	9.07999e-07	1.45254e-05	2.26098e-06
	-7.225	9.02108e-11	1.13717e-09	1.82078e-10	1.81691e-08	1.21677e-07	8.87651e-08	8.21874e-07	1.00616e-06	9.4577e-07	1.36006e-05	2.2146e-06
	-7.186	4.72655e-12	1.0549e-09	1.57985e-10	1.54805e-08	1.26248e-07	9.06984e-08	8.6594e-07	9.48519e-07	9.40629e-07	1.32716e-05	2.29805e-06
	-7.1469	5.60871e-11	1.24512e-09	1.55051e-10	1.39855e-08	1.15153e-07	9.38695e-08	8.98949e-07	9.72175e-07	9.27231e-07	1.36707e-05	2.21448e-06
	-7.1079	4.09922e-11	1.15975e-09	9.70484e-11	1.51343e-08	1.12829e-07	9.82341e-08	7.59929e-07	9.2286e-07	9.47838e-07	1.38679e-05	2.27249e-06
	-7.0688	1.03436e-10	9.51749e-10	1.17491e-10	1.49558e-08	1.08223e-07	9.14913e-08	8.18074e-07	9.76053e-07	8.93497e-07	1.28857e-05	2.01747e-06
	-7.0298	1.23649e-10	1.02926e-09	1.30176e-10	1.10741e-08	1.05891e-07	8.9044e-08	7.26828e-07	8.4952e-07	9.51389e-07	1.28175e-05	2.08604e-06
	-6.9907	8.97936e-11	1.11221e-09	9.13301e-11	1.422e-08	8.98979e-08	9.50298e-08	6.1505e-07	8.39273e-07	8.75658e-07	1.32115e-05	2.13096e-06
	-6.9517	4.80105e-12	1.17012e-09	1.48219e-11	1.14497e-08	8.15393e-08	9.55808e-08	6.06855e-07	7.02964e-07	8.56658e-07	1.28051e-05	1.90356e-06
	-6.9126	1.05857e-10	1.01766e-09	4.45685e-11	9.20148e-09	7.63071e-08	9.26116e-08	7.03056e-07	6.91777e-07	8.23775e-07	1.2321e-05	1.54656e-06
	-6.8736	8.98122e-11	9.09466e-10	2.93971e-11	9.70947e-09	7.63564e-08	8.90118e-08	7.96316e-07	6.9295e-07	7.42634e-07	1.2301e-05	1.54485e-06
	-6.8345	2.34596e-10	1.07155e-09	6.14439e-11	9.19946e-09	8.27798e-08	8.1134e-08	7.01144e-07	7.52049e-07	7.06094e-07	1.26078e-05	1.78161e-06
	-6.7954	9.26248e-11	9.75071e-10	2.79349e-11	7.04465e-09	7.64268e-08	7.63369e-08	6.21908e-07	7.02911e-07	6.98039e-07	1.25021e-05	1.73499e-06
	-6.7564	2.37069e-11	1.12979e-09	7.42963e-11	7.16574e-09	7.43477e-08	8.2198e-08	6.77643e-07	7.62645e-07	6.97658e-07	1.29936e-05	1.46879e-06
	-6.7173	1.45606e-10	8.83819e-10	6.11459e-11	8.49175e-09	7.72915e-08	7.31393e-08	8.75024e-07	7.19994e-07	4.49136e-07	1.25214e-05	1.51367e-06
	-6.6783	2.39319e-10	9.38486e-10	2.39824e-12	1.02111e-08	7.60455e-08	7.1768e-08	8.95257e-07	7.49749e-07	2.67398e-07	1.25345e-05	1.54776e-06
	-6.6392	2.95579e-10	8.94496e-10	1.78953e-11	1.15507e-08	7.24282e-08	7.91459e-08	8.08183e-07	6.79551e-07	2.1393e-07	1.22409e-05	1.46468e-06
	-6.6002	1.87396e-10	9.08309e-10	4.71202e-11	9.65034e-09	6.44146e-08	8.08584e-08	8.36429e-07	7.78306e-07	9.31626e-08	1.15221e-05	1.5341e-06
	-6.5611	1.02132e-10	1.06719e-09	1.6545e-11	8.73029e-09	6.26573e-08	7.12656e-08	8.24175e-07	8.49063e-07	3.73732e-09	1.08785e-05	1.6413e-06
	-6.5221	1.95163e-10	8.24805e-10	4.30745e-12	5.83715e-09	6.84883e-08	7.17651e-08	8.04454e-07	8.10506e-07	6.58549e-08	1.0376e-05	1.45436e-06
	-6.483	7.42591e-11	9.05e-10	2.39675e-11	3.62053e-09	6.94617e-08	7.6279e-08	7.11965e-07	8.33343e-07	2.96847e-08	1.02229e-05	1.48455e-06
	-6.444	2.12832e-10	9.61098e-10	6.828e-11	1.85801e-09	6.38952e-08	7.92404e-08	7.10507e-07	7.11578e-07	3.90934e-08	9.98728e-06	1.42962e-06
	-6.4049	1.90246e-10	8.63674e-10	1.79141e-11	1.88998e-09	6.02439e-08	7.9947e-08	7.09993e-07	6.8718e-07	9.74558e-08	1.01117e-05	1.24358e-06
	-6.3658	3.48768e-10	8.18725e-10	1.96814e-10	9.91459e-10	6.24243e-08	7.66486e-08	6.38015e-07	7.49603e-07	3.77799e-08	1.02459e-05	1.0727e-06
	-6.3268	3.54792e-10	8.84988e-10	4.76791e-11	7.27921e-10	5.60317e-08	7.40595e-08	5.60097e-07	6.91914e-07	9.8296e-10	9.98544e-06	9.95348e-07
	-6.2877	3.18795e-10	8.24266e-10	5.7607e-11	3.41282e-10	5.49499e-08	6.05772e-08	5.53121e-07	6.7219e-07	1.05266e-07	9.64415e-06	1.07182e-06
	-6.2487	3.17129e-10	8.88073e-10	1.38535e-11	1.14722e-09	5.69242e-08	6.03055e-08	5.81533e-07	6.27232e-07	1.52855e-07	9.54315e-06	9.50656e-07
	-6.2096	3.44797e-10	7.90886e-10	1.12071e-10	4.87497e-10	4.47321e-08	6.29295e-08	5.72351e-07	6.07582e-07	1.23548e-07	9.35589e-06	9.78334e-07
	-6.1706	3.50135e-10	8.20643e-10	1.16608e-10	3.67294e-09	4.53144e-08	6.71892e-08	5.81598e-07	6.09229e-07	5.88564e-08	9.2471e-06	9.83268e-07
	-6.1315	4.1256e-10	9.75346e-10	9.41223e-11	2.65118e-09	4.23976e-08	6.84946e-08	6.05815e-07	5.34584e-07	3.93718e-08	8.94546e-06	9.85409e-07
	-6.0925	4.82707e-10	8.95453e-10	9.82313e-11	1.77643e-09	4.37027e-08	6.11594e-08	6.25642e-07	5.24171e-07	5.14073e-08	8.53259e-06	1.00974e-06
	-6.0534	4.64018e-10	9.63463e-10	7.26647e-11	2.23174e-09	4.04976e-08	6.17378e-08	6.293e-07	5.01519e-07	5.67992e-08	8.74481e-06	7.78487e-07
	-6.0144	4.62434e-10	8.02114e-10	1.38856e-10	1.71945e-09	4.44344e-08	6.08338e-08	6.16836e-07	4.8549e-07	3.49504e-09	7.81924e-06	7.74282e-07
	-5.9753	4.67195e-10	8.36519e-10	1.32642e-10	2.46571e-09	3.85211e-08	6.47539e-08	6.15926e-07	5.10495e-07	1.67631e-08	7.89709e-06	7.2053e-07
	-5.9363	4.73014e-10	7.59883e-10	1.84446e-10	2.57404e-09	4.28047e-08	6.20769e-08	5.50143e-07	5.03193e-07	1.37643e-08	7.70979e-06	8.06832e-07
	-5.8972	5.4847e-10	8.63531e-10	1.82348e-10	1.24102e-09	4.20554e-08	5.9299e-08	5.07925e-07	4.6153e-07	1.24615e-08	7.49474e-06	7.52014e-07
	-5.8581	4.57126e-10	7.03259e-10	2.01962e-10	2.59997e-09	3.74911e-08	5.48469e-08	4.69746e-07	4.13146e-07	4.55286e-08	7.62904e-06	8.10136e-07
	-5.8191	4.424e-10	6.10706e-10	2.01254e-10	5.41122e-10	3.69054e-08	5.61582e-08	4.45008e-07	4.40174e-07	1.26316e-08	7.73536e-06	8.23355e-07
	-5.78	5.35905e-10	4.40587e-10	9.04343e-11	3.91681e-10	3.08681e-08	4.78834e-08	4.113e-07	4.0076e-07	1.213e-08	7.27332e-06	7.82836e-07
	-5.741	4.76516e-10	4.53323e-10	1.67622e-10	7.49669e-10	3.56964e-08	4.67099e-08	4.45363e-07	3.53023e-07	3.28939e-08	7.09051e-06	7.80405e-07
	-5.7019	5.52802e-10	3.00866e-10	1.21831e-10	3.09971e-10	3.03359e-08	4.69198e-08	5.06959e-07	3.37525e-07	3.90806e-08	7.06877e-06	6.551e-07
	-5.6629	4.98532e-10	3.50031e-10	1.2483e-10	3.97062e-09	2.45544e-08	5.27794e-08	4.66705e-07	3.30685e-07	1.40874e-08	6.61614e-06	5.74792e-07
	-5.6238	4.9167e-10	2.7036e-10	1.23619e-10	4.11189e-09	2.61865e-08	5.1671e-08	4.62615e-07	2.85588e-07	7.81145e-09	6.59831e-06	6.98313e-07
	-5.5848	4.93794e-10	1.92385e-10	5.10207e-11	2.48599e-09	2.70498e-08	5.36377e-08	4.44223e-07	2.75687e-07	3.28451e-08	6.57544e-06	7.10611e-07
	-5.5457	5.01084e-10	2.67879e-10	1.30287e-10	1.3856e-09	2.38998e-08	5.15038e-08	4.16113e-07	2.39006e-07	6.71905e-09	6.35999e-06	6.2451e-07
	-5.5067	4.78937e-10	1.89312e-10	2.14747e-10	2.95313e-09	1.87833e-08	5.28296e-08	4.25289e-07	2.27891e-07	1.28399e-08	6.25448e-06	5.73416e-07
	-5.4676	3.94615e-10	2.14407e-10	1.25947e-10	2.81046e-09	1.19979e-08	4.83968e-08	4.01877e-07	2.26261e-07	2.12067e-08	6.43541e-06	5.07721e-07
	-5.4286	3.90164e-10	4.28847e-10	1.8205e-10	4.27069e-09	1.67428e-08	4.81604e-08	4.42653e-07	1.77485e-07	1.63695e-08	6.10209e-06	5.61563e-07
	-5.3895	4.64409e-10	6.77285e-10	2.34149e-10	4.69927e-09	1.06218e-08	4.46015e-08	4.11226e-07	1.58243e-07	6.78069e-09	6.09564e-06	6.18475e-07
	-5.3504	3.95409e-10	5.05496e-10	2.10314e-10	4.74336e-09	1.46219e-08	4.15817e-08	4.11396e-07	1.57549e-07	2.51002e-08	5.64023e-06	5.20682e-07
	-5.3114	2.4712e-10	4.69082e-10	2.16945e-10	5.25942e-09	1.08414e-08	3.57839e-08	3.70228e-07	1.4233e-07	3.4363e-08	5.41215e-06	4.61822e-07
	-5.2723	2.47828e-10	6.98537e-11	2.01597e-10	2.84239e-09	8.6385e-09	3.44129e-08	3.31232e-07	1.42195e-07	4.51058e-08	5.3185e-06	4.65718e-07
	-5.2333	2.5894e-10	2.8489e-11	1.9982e-10	3.97212e-09	1.11587e-08	3.75042e-08	3.81922e-07	1.35733e-07	4.53778e-08	5.2204e-06	4.14111e-07
	-5.1942	3.58715e-10	4.3399e-12	2.23204e-10	4.66434e-09	4.7812e-09	3.90872e-08	2.98192e-07	1.2408e-07	2.53279e-08	5.03008e-06	4.30173e-07
	-5.1552	2.55774e-10	1.49505e-11	2.59436e-10	2.57199e-09	5.14688e-09	3.40644e-08	2.77566e-07	9.20323e-08	5.38917e-08	4.9931e-06	2.81883e-07
	-5.1161	2.95374e-10	1.10956e-10	2.5285e-10	3.01806e-09	1.7234e-09	3.20686e-08	2.8267e-07	7.21934e-08	5.97617e-08	5.0659e-06	2.76446e-07
	-5.0771	2.71513e-10	1.38312e-10	2.32249e-10	3.56046e-09	8.31177e-09	3.17708e-08	2.66588e-07	8.9338e-08	5.30586e-08	4.42122e-06	2.87682e-07
	-5.038	2.97322e-10	9.14161e-11	2.49974e-10	5.46493e-09	4.66391e-09	2.84302e-08	2.5646e-07	9.07129e-08	5.54592e-09	4.26938e-06	2.63836e-07
	-4.999	2.64912e-10	2.62222e-10	2.82399e-10	6.65239e-09	8.43235e-09	2.86817e-08	2.42316e-07	5.81507e-08	2.48859e-08	4.40326e-06	1.91466e-07
	-4.9599	2.65515e-10	1.01816e-10	2.62759e-10	5.89014e-09	4.96807e-09	2.44958e-08	1.82934e-07	3.91992e-08	4.62237e-08	4.16035e-06	1.79637e-07
	-4.9208	2.37121e-10	2.38858e-10	2.89693e-10	5.37526e-09	3.15741e-09	2.41534e-08	2.2637e-07	5.09668e-08	6.47732e-08	4.01306e-06	2.70372e-07
	-4.8818	2.63645e-10	2.68773e-10	1.83105e-10	6.64669e-09	6.98993e-09	2.23131e-08	2.86976e-07	5.15701e-08	3.11427e-08	3.70682e-06	2.04798e-07
	-4.8427	3.8164e-10	2.75427e-10	3.08785e-10	6.42512e-09	5.985e-09	2.05498e-08	2.20723e-07	4.08884e-08	5.90707e-08	3.44555e-06	1.93927e-07
	-4.8037	3.83525e-10	4.15967e-10	1.71161e-10	7.13711e-09	1.17107e-10	2.2337e-08	1.69094e-07	2.74e-08	6.54065e-08	3.2597e-06	1.83977e-07
	-4.7646	2.92181e-10	4.04474e-10	2.6778e-10	4.83007e-09	1.31801e-09	2.12726e-08	1.54664e-07	2.45233e-08	4.93565e-08	3.26466e-06	2.01128e-07
	-4.7256	4.15078e-10	3.75018e-10	2.96286e-10	7.03201e-09	2.32207e-10	2.14356e-08	1.64387e-07	1.13714e-08	2.9815e-08	3.02552e-06	1.69942e-07
	-4.6865	3.35819e-10	3.23468e-10	3.11839e-10	7.45174e-09	2.19503e-09	1.85877e-08	1.47083e-07	1.80299e-08	4.6443e-08	3.02947e-06	1.97116e-07
	-4.6475	3.47099e-10	3.1333e-10	3.09008e-10	7.31789e-09	1.73506e-09	1.90448e-08	1.04034e-07	1.55325e-08	5.67693e-08	2.92115e-06	1.78053e-07
	-4.6084	3.91598e-10	4.30591e-10	2.85241e-10	8.24055e-09	7.78559e-10	1.27599e-08	7.54282e-08	4.87481e-09	6.22977e-08	2.96498e-06	1.22727e-07
	-4.5694	4.50245e-10	3.68588e-10	2.47291e-10	8.42526e-09	1.14703e-11	1.66912e-08	8.05659e-08	6.28777e-09	6.964e-08	2.75443e-06	1.62515e-07
	-4.5303	3.60455e-10	5.10289e-10	2.80372e-10	6.82398e-09	3.22553e-09	1.32117e-08	9.40327e-08	9.32014e-09	6.49261e-08	2.74761e-06	1.16076e-07
	-4.4913	5.39864e-10	5.66204e-10	3.1102e-10	7.90071e-09	2.45378e-09	1.34812e-08	7.8468e-08	9.71863e-09	7.65216e-08	2.73342e-06	1.17218e-07
	-4.4522	5.59024e-10	4.54664e-10	2.89842e-10	8.27099e-09	2.32805e-09	9.13494e-09	6.39931e-08	6.34271e-10	5.34054e-08	2.777e-06	9.6705e-08
	-4.4131	4.92207e-10	5.70207e-10	3.28443e-10	7.86712e-09	3.70779e-09	1.03421e-08	6.80617e-08	1.20734e-08	7.01544e-08	2.61806e-06	9.94211e-08
	-4.3741	5.04884e-10	4.04485e-10	3.10472e-10	7.95877e-09	5.71213e-09	1.23586e-08	4.27079e-08	1.8504e-09	7.03141e-08	2.32151e-06	4.19575e-08
	-4.335	5.0779e-10	5.20043e-10	3.88554e-10	7.90975e-09	4.62421e-09	1.70136e-08	1.97425e-08	4.06037e-09	7.85772e-08	2.21557e-06	6.33033e-08
	-4.296	4.98726e-10	3.86011e-10	3.81204e-10	9.29471e-09	7.3429e-09	1.67847e-08	2.32967e-08	2.30356e-08	9.24527e-08	2.14206e-06	3.16987e-08
	-4.2569	5.37611e-10	6.78464e-10	3.86394e-10	8.32582e-09	2.08226e-09	1.39524e-08	2.327e-08	2.08734e-08	1.06943e-07	2.2014e-06	2.12376e-08
	-4.2179	5.36001e-10	5.5427e-10	3.31099e-10	8.10649e-09	6.09909e-09	1.26714e-08	3.55065e-08	3.19023e-08	1.15186e-07	1.9356e-06	8.74718e-08
	-4.1788	5.84531e-10	6.64228e-10	3.49178e-10	7.9691e-09	5.3454e-09	1.35129e-08	5.75558e-09	4.29668e-08	7.46643e-08	1.65627e-06	4.28581e-08
	-4.1398	6.45886e-10	5.74844e-10	3.78645e-10	8.17692e-09	1.31114e-08	1.27346e-08	3.5532e-09	4.07142e-08	9.65571e-08	1.61684e-06	1.51353e-08
	-4.1007	5.26677e-10	6.44049e-10	3.93367e-10	9.52565e-09	1.47409e-08	1.3138e-08	1.02837e-08	3.74228e-08	1.07049e-07	1.47417e-06	3.61943e-09
	-4.0617	6.46084e-10	5.80439e-10	3.56785e-10	8.99223e-09	1.4619e-08	1.27913e-08	1.60118e-08	4.26765e-08	9.35682e-08	1.52208e-06	8.0286e-08
	-4.0226	7.12941e-10	5.85366e-10	3.72226e-10	8.57201e-09	1.22874e-08	1.23471e-08	4.5852e-08	5.41817e-08	1.06082e-07	1.62645e-06	4.53425e-08
	-3.9836	6.33492e-10	5.76594e-10	3.8015e-10	8.35614e-09	1.62882e-08	1.08345e-08	1.11837e-08	4.61629e-08	1.03483e-07	1.57812e-06	5.21298e-08
	-3.9445	5.72349e-10	5.83459e-10	4.09654e-10	9.15979e-09	1.18483e-08	1.05211e-08	3.70703e-09	5.60964e-08	9.53134e-08	1.34425e-06	9.093e-08
	-3.9054	5.84233e-10	5.33402e-10	4.28318e-10	7.98285e-09	8.5701e-09	1.02007e-08	1.13982e-08	6.09405e-08	7.77119e-08	1.08996e-06	8.68207e-08
	-3.8664	7.36467e-10	6.08672e-10	4.12758e-10	9.00014e-09	1.32261e-08	9.84177e-09	1.28905e-08	4.20585e-08	1.15865e-07	1.17774e-06	1.09001e-07
	-3.8273	6.08734e-10	7.5594e-10	3.97298e-10	8.1023e-09	1.28087e-08	7.99794e-09	6.93079e-09	8.27748e-08	8.8901e-08	1.21708e-06	1.20689e-07
	-3.7883	6.8204e-10	6.13856e-10	4.05419e-10	8.51193e-09	1.26831e-08	8.21445e-09	6.09356e-09	7.48189e-08	1.14668e-07	1.35957e-06	7.84558e-08
	-3.7492	6.45987e-10	7.08236e-10	4.2289e-10	8.49084e-09	1.33635e-08	8.03569e-09	1.05196e-08	6.3101e-08	1.15397e-07	1.09319e-06	1.33809e-07
	-3.7102	7.44066e-10	6.73578e-10	4.02375e-10	7.40874e-09	1.52717e-08	7.17154e-09	1.48635e-08	8.33305e-08	1.44114e-07	1.08029e-06	5.81923e-08
	-3.6711	6.97806e-10	6.06361e-10	4.04365e-10	8.54159e-09	1.54796e-08	6.61916e-09	9.6724e-09	7.80361e-08	1.29501e-07	9.3512e-07	1.09064e-07
	-3.6321	7.09786e-10	6.74241e-10	4.18036e-10	9.55145e-09	1.18048e-08	5.17876e-09	1.59207e-08	7.3484e-08	1.14182e-07	9.25985e-07	4.95231e-08
	-3.593	6.96476e-10	6.87278e-10	4.12769e-10	9.18537e-09	1.54956e-08	5.97784e-09	3.70043e-08	7.67896e-08	1.22741e-07	8.37334e-07	9.82068e-08
	-3.554	7.80492e-10	7.76983e-10	3.71854e-10	8.73689e-09	1.55048e-08	4.38009e-09	3.44699e-08	7.69832e-08	1.24714e-07	7.82601e-07	1.77283e-07
	-3.5149	6.66375e-10	6.8419e-10	5.04139e-10	8.72345e-09	1.78258e-08	2.49117e-09	3.79049e-08	8.24268e-08	1.1505e-07	7.76711e-07	1.92545e-07
	-3.4759	6.91324e-10	7.28984e-10	5.03431e-10	9.51393e-09	1.80409e-08	1.12913e-09	4.53717e-08	8.59615e-08	1.10887e-07	8.27364e-07	1.90499e-07
	-3.4368	5.87984e-10	8.09182e-10	3.80523e-10	9.45507e-09	1.94557e-08	2.44665e-09	6.71372e-08	9.7346e-08	1.29601e-07	7.94004e-07	1.57164e-07
	-3.3977	7.02276e-10	7.41433e-10	4.94025e-10	9.74508e-09	1.78877e-08	1.97309e-09	5.36967e-08	8.85793e-08	1.26657e-07	8.02076e-07	1.07662e-07
	-3.3587	6.58563e-10	7.60826e-10	4.86828e-10	8.78285e-09	1.79136e-08	1.42525e-09	7.67174e-08	8.83302e-08	1.50851e-07	6.6224e-07	1.51552e-07
	-3.3196	7.11612e-10	8.32671e-10	4.11603e-10	1.0957e-08	1.83138e-08	2.77525e-09	6.04351e-08	9.41727e-08	1.47859e-07	5.62263e-07	1.59366e-07
	-3.2806	5.95856e-10	7.86395e-10	4.53848e-10	1.00501e-08	1.94015e-08	4.09973e-09	7.47604e-08	7.53034e-08	1.43351e-07	5.29625e-07	1.86583e-07
	-3.2415	6.86131e-10	7.79526e-10	4.53605e-10	9.37363e-09	2.19785e-08	3.00029e-09	7.16953e-08	1.14931e-07	1.46766e-07	4.72334e-07	2.6348e-07
	-3.2025	6.99095e-10	7.8859e-10	5.30913e-10	9.01335e-09	2.15585e-08	4.22133e-09	6.80142e-08	8.97763e-08	1.33029e-07	5.0829e-07	2.53042e-07
	-3.1634	7.84448e-10	9.87336e-10	4.38995e-10	9.87797e-09	2.14322e-08	5.30257e-09	9.05976e-08	8.61533e-08	1.33105e-07	3.78919e-07	2.24843e-07
	-3.1244	6.87561e-10	8.81469e-10	4.82923e-10	9.52135e-09	2.11495e-08	2.45889e-09	9.21835e-08	1.07812e-07	1.59635e-07	2.80121e-07	2.19212e-07
	-3.0853	7.09153e-10	9.08897e-10	4.95664e-10	9.91752e-09	1.92864e-08	1.36379e-09	9.25327e-08	1.07162e-07	1.64143e-07	3.39948e-07	2.51944e-07
	-3.0463	6.70883e-10	7.56245e-10	4.66227e-10	1.00241e-08	2.16554e-08	6.11854e-10	9.93844e-08	9.9281e-08	1.3438e-07	2.12465e-07	2.35029e-07
	-3.0072	6.66945e-10	8.58473e-10	5.48284e-10	9.33126e-09	2.16779e-08	4.57255e-09	9.8379e-08	9.87095e-08	1.57261e-07	2.17976e-07	2.77655e-07
	-2.9682	7.49133e-10	9.16776e-10	4.42038e-10	9.64187e-09	1.94609e-08	3.69709e-09	1.2505e-07	9.64158e-08	1.63124e-07	2.23682e-08	2.97391e-07
	-2.9291	6.9221e-10	7.501e-10	5.86345e-10	1.06646e-08	2.226e-08	4.32885e-09	1.04313e-07	1.06267e-07	1.394e-07	1.22705e-08	2.99747e-07
	-2.89	7.87615e-10	8.76662e-10	5.12137e-10	1.11621e-08	2.2441e-08	5.11697e-09	1.15021e-07	9.61364e-08	1.56441e-07	1.30859e-07	3.11807e-07
	-2.851	6.82115e-10	9.12397e-10	5.3219e-10	9.35804e-09	2.12139e-08	5.56915e-09	1.15178e-07	9.80414e-08	1.60781e-07	4.59086e-08	3.40056e-07
	-2.8119	7.61121e-10	9.11803e-10	4.63284e-10	9.56026e-09	2.11597e-08	7.09547e-09	1.21352e-07	1.07962e-07	1.66043e-07	2.22416e-08	2.77476e-07
	-2.7729	7.0849e-10	9.60374e-10	5.22914e-10	1.05791e-08	2.16714e-08	8.81065e-09	1.09796e-07	1.10521e-07	1.71197e-07	8.13331e-08	2.89754e-07
	-2.7338	6.91309e-10	8.51213e-10	5.2525e-10	9.98924e-09	2.11093e-08	6.21836e-09	1.23134e-07	1.09626e-07	1.57257e-07	1.62995e-08	3.38432e-07
	-2.6948	7.03367e-10	9.07637e-10	4.90039e-10	1.00564e-08	2.22262e-08	5.36705e-09	1.16396e-07	1.18552e-07	1.62368e-07	9.28068e-09	2.95499e-07
	-2.6557	6.88876e-10	9.8068e-10	4.4646e-10	1.06026e-08	2.10114e-08	7.91919e-09	1.25021e-07	9.65733e-08	1.57513e-07	4.283e-08	3.36962e-07
	-2.6167	7.02734e-10	9.14271e-10	5.53909e-10	8.92826e-09	2.14616e-08	7.61539e-09	1.08697e-07	1.15021e-07	1.50429e-07	1.64091e-07	2.8366e-07
	-2.5776	7.14953e-10	9.72418e-10	5.80358e-10	9.1793e-09	2.36885e-08	8.98827e-09	1.20943e-07	1.07966e-07	1.53314e-07	2.67021e-07	3.08754e-07
	-2.5386	6.58645e-10	1.00275e-09	6.32717e-10	1.01091e-08	2.24523e-08	6.84571e-09	1.17328e-07	1.0382e-07	1.73088e-07	2.56252e-07	3.46248e-07
	-2.4995	6.66349e-10	9.65248e-10	5.58342e-10	1.02209e-08	2.47929e-08	9.17306e-09	1.38501e-07	1.21308e-07	1.65272e-07	3.39568e-07	2.98582e-07
	-2.4605	7.12308e-10	9.75623e-10	5.26055e-10	9.68702e-09	2.59895e-08	1.1607e-08	1.2402e-07	1.25003e-07	1.48737e-07	4.29471e-07	3.4346e-07
	-2.4214	6.69262e-10	9.29489e-10	5.24777e-10	9.08389e-09	2.44272e-08	8.39138e-09	1.29738e-07	1.21054e-07	1.50803e-07	3.69493e-07	3.27354e-07
	-2.3823	6.90348e-10	8.23532e-10	5.64515e-10	1.09801e-08	2.36905e-08	1.20815e-08	1.19856e-07	1.08489e-07	1.68835e-07	4.0844e-07	3.34213e-07
	-2.3433	7.66586e-10	1.08564e-09	5.02612e-10	9.58585e-09	2.16265e-08	1.10693e-08	1.27871e-07	1.19004e-07	1.6171e-07	5.31311e-07	3.40926e-07
	-2.3042	7.29545e-10	9.64471e-10	5.77143e-10	9.41878e-09	2.47963e-08	1.02013e-08	1.27306e-07	1.25685e-07	1.51223e-07	4.66771e-07	3.2756e-07
	-2.2652	7.53771e-10	1.02933e-09	6.43774e-10	1.00827e-08	2.52427e-08	1.05102e-08	1.20632e-07	1.32034e-07	1.43495e-07	5.66355e-07	3.85006e-07
	-2.2261	7.2937e-10	1.04951e-09	5.73932e-10	1.1281e-08	2.37942e-08	1.20441e-08	1.352e-07	1.2498e-07	1.44826e-07	5.12626e-07	3.56046e-07
	-2.1871	7.96258e-10	9.58184e-10	5.08695e-10	9.85099e-09	2.43872e-08	1.34427e-08	1.47518e-07	1.36818e-07	1.56825e-07	5.64186e-07	3.23969e-07
	-2.148	7.7372e-10	9.69004e-10	6.05485e-10	1.05161e-08	2.40299e-08	1.28295e-08	1.35847e-07	1.26036e-07	1.45416e-07	5.63913e-07	3.68453e-07
	-2.109	6.83288e-10	1.11044e-09	5.57645e-10	1.09761e-08	2.57472e-08	1.26748e-08	1.28415e-07	1.19723e-07	1.71515e-07	6.37874e-07	3.61556e-07
	-2.0699	8.12314e-10	1.03331e-09	6.05739e-10	1.05318e-08	2.80871e-08	1.39446e-08	1.46842e-07	1.22746e-07	1.51978e-07	6.65483e-07	3.28722e-07
	-2.0309	7.717e-10	9.35613e-10	5.83834e-10	9.17715e-09	2.69004e-08	1.47423e-08	1.29121e-07	1.30834e-07	1.48171e-07	6.32957e-07	3.67677e-07
	-1.9918	8.35083e-10	9.90556e-10	6.01023e-10	1.03309e-08	2.55676e-08	1.42567e-08	1.22517e-07	1.32439e-07	1.33872e-07	6.81675e-07	3.23353e-07
	-1.9527	8.24756e-10	9.86023e-10	6.02997e-10	9.28788e-09	2.5806e-08	1.29317e-08	1.34972e-07	1.22877e-07	1.51172e-07	7.48333e-07	3.52679e-07
	-1.9137	6.88094e-10	1.01668e-09	6.52163e-10	1.02281e-08	2.42473e-08	1.37855e-08	1.21266e-07	1.19073e-07	1.59399e-07	6.90022e-07	3.43499e-07
	-1.8746	7.82243e-10	9.48661e-10	5.51543e-10	9.64295e-09	2.41494e-08	1.62574e-08	1.38902e-07	1.20529e-07	1.574e-07	7.3693e-07	3.31785e-07
	-1.8356	7.4657e-10	9.88581e-10	6.62464e-10	1.12265e-08	2.62533e-08	1.32344e-08	1.44232e-07	1.26783e-07	1.6183e-07	8.60992e-07	3.40892e-07
	-1.7965	6.85933e-10	9.11015e-10	6.76303e-10	9.79604e-09	2.97389e-08	1.39224e-08	1.49122e-07	1.31912e-07	1.61526e-07	8.06177e-07	3.87526e-07
	-1.7575	6.62177e-10	8.72265e-10	6.14791e-10	1.1003e-08	2.99997e-08	1.62221e-08	1.35807e-07	1.33566e-07	1.67875e-07	7.37994e-07	3.79438e-07
	-1.7184	7.40471e-10	1.01274e-09	5.67905e-10	9.99516e-09	2.57113e-08	1.66016e-08	1.33225e-07	1.18941e-07	1.48026e-07	7.30276e-07	3.64122e-07
	-1.6794	8.38838e-10	9.70617e-10	5.79502e-10	9.80485e-09	2.83589e-08	1.61286e-08	1.43398e-07	1.2937e-07	1.69429e-07	7.31366e-07	3.70528e-07
	-1.6403	7.56136e-10	1.02272e-09	6.03027e-10	9.97236e-09	2.51972e-08	1.33733e-08	1.45156e-07	1.28029e-07	1.68341e-07	8.04455e-07	3.57004e-07
	-1.6013	7.24639e-10	1.06285e-09	5.52467e-10	9.94226e-09	2.9099e-08	1.65023e-08	1.37558e-07	1.22739e-07	1.55167e-07	9.09744e-07	3.61097e-07
	-1.5622	7.29471e-10	1.01578e-09	7.13631e-10	9.91054e-09	3.0003e-08	1.52749e-08	1.37022e-07	1.20921e-07	1.7154e-07	8.28811e-07	3.85516e-07
	-1.5231	7.33114e-10	9.33496e-10	6.4855e-10	1.02992e-08	3.01177e-08	1.62602e-08	1.4333e-07	1.22178e-07	1.63492e-07	9.49883e-07	3.73635e-07
	-1.4841	7.77464e-10	1.01495e-09	6.77264e-10	1.06687e-08	2.97735e-08	1.40447e-08	1.3768e-07	1.30981e-07	1.51268e-07	8.44228e-07	3.54524e-07
	-1.445	7.73578e-10	1.11499e-09	6.45301e-10	9.48801e-09	2.77583e-08	1.65663e-08	1.49688e-07	1.43294e-07	1.61694e-07	8.43974e-07	3.71048e-07
	-1.406	7.17766e-10	9.8014e-10	6.63954e-10	9.57871e-09	2.84276e-08	1.50455e-08	1.44201e-07	1.09166e-07	1.47729e-07	9.14596e-07	3.18016e-07
	-1.3669	7.71753e-10	9.43975e-10	6.4706e-10	1.05155e-08	2.52475e-08	1.46329e-08	1.36629e-07	1.39148e-07	1.66259e-07	9.43786e-07	3.62918e-07
	-1.3279	7.9745e-10	9.86574e-10	6.52406e-10	9.81819e-09	2.77622e-08	1.54802e-08	1.41885e-07	1.30644e-07	1.5962e-07	9.55508e-07	4.03651e-07
	-1.2888	8.28377e-10	9.8752e-10	6.81139e-10	9.93924e-09	2.60029e-08	1.74338e-08	1.46018e-07	1.36552e-07	1.69452e-07	9.92575e-07	3.69921e-07
	-1.2498	7.89012e-10	9.32656e-10	6.35221e-10	1.0408e-08	2.5839e-08	1.67792e-08	1.31412e-07	1.23389e-07	1.64062e-07	9.43801e-07	3.65634e-07
	-1.2107	7.85752e-10	9.71132e-10	6.53423e-10	1.07933e-08	2.8286e-08	1.51304e-08	1.23336e-07	1.36884e-07	1.79013e-07	9.91915e-07	3.78633e-07
	-1.1717	7.53678e-10	1.00306e-09	6.2058e-10	9.59618e-09	2.68308e-08	1.73162e-08	1.49838e-07	1.26281e-07	1.58023e-07	1.02208e-06	3.601e-07
	-1.1326	7.94488e-10	1.01435e-09	7.09764e-10	9.04223e-09	2.71802e-08	1.77872e-08	1.5637e-07	1.25003e-07	1.50956e-07	9.206e-07	3.65981e-07
	-1.0936	7.57719e-10	1.03181e-09	6.69754e-10	1.03347e-08	2.61778e-08	1.7247e-08	1.52133e-07	1.35998e-07	1.68193e-07	9.44126e-07	3.60654e-07
	-1.0545	7.74606e-10	1.00168e-09	7.39521e-10	1.00152e-08	2.39909e-08	1.60358e-08	1.54061e-07	1.35536e-07	1.64593e-07	1.09219e-06	3.47814e-07
	-1.0155	7.12953e-10	1.05725e-09	6.47544e-10	9.22875e-09	2.743e-08	1.71938e-08	1.41805e-07	1.3655e-07	1.88018e-07	1.12971e-06	3.21787e-07
	-0.9764	7.08892e-10	9.2744e-10	7.36355e-10	1.03098e-08	2.86444e-08	1.62956e-08	1.59995e-07	1.24909e-07	1.68873e-07	9.77892e-07	3.61333e-07
	-0.9373	7.40013e-10	1.06481e-09	6.47216e-10	9.65897e-09	2.59508e-08	1.57622e-08	1.27921e-07	1.26131e-07	1.69341e-07	9.5046e-07	3.251e-07
	-0.8983	7.84691e-10	1.01767e-09	7.90416e-10	9.16129e-09	2.75782e-08	1.74452e-08	1.41568e-07	1.33709e-07	1.82104e-07	9.96289e-07	3.87106e-07
	-0.8592	6.86891e-10	9.90735e-10	6.44284e-10	9.76594e-09	2.77049e-08	1.89115e-08	1.45071e-07	1.25955e-07	1.95726e-07	1.08168e-06	4.15127e-07
	-0.8202	7.61061e-10	1.02176e-09	6.64226e-10	1.05643e-08	2.46188e-08	1.64629e-08	1.33307e-07	1.31775e-07	1.79137e-07	1.05591e-06	3.62234e-07
	-0.7811	7.81599e-10	1.11114e-09	6.61596e-10	9.67546e-09	2.64301e-08	1.6104e-08	1.29791e-07	1.22554e-07	1.71625e-07	1.02728e-06	3.74105e-07
	-0.7421	8.16449e-10	1.01268e-09	7.04485e-10	9.33911e-09	2.71609e-08	1.61217e-08	1.45024e-07	1.43561e-07	1.72435e-07	1.10069e-06	3.54345e-07
	-0.703	7.88703e-10	1.02314e-09	7.57261e-10	1.01012e-08	2.7398e-08	1.65725e-08	1.36964e-07	1.24371e-07	1.74289e-07	1.09121e-06	3.44159e-07
	-0.664	6.74336e-10	9.31447e-10	7.25544e-10	1.09979e-08	2.57599e-08	1.69189e-08	1.41477e-07	1.20498e-07	1.60086e-07	1.09565e-06	3.83417e-07
	-0.6249	7.09429e-10	1.07334e-09	7.00115e-10	9.15581e-09	2.74456e-08	1.72546e-08	1.78449e-07	1.30832e-07	1.8748e-07	1.01222e-06	3.41451e-07
	-0.5859	8.02561e-10	1.07087e-09	7.87559e-10	9.29327e-09	2.86762e-08	1.68067e-08	1.48988e-07	1.26447e-07	1.73424e-07	1.11801e-06	3.08469e-07
	-0.5468	7.89098e-10	1.01241e-09	7.397e-10	1.07225e-08	3.17771e-08	1.85969e-08	1.51169e-07	1.29332e-07	1.82945e-07	9.88246e-07	3.70264e-07
	-0.5077	7.54639e-10	9.74861e-10	7.79531e-10	1.00813e-08	2.66618e-08	1.66329e-08	1.4902e-07	1.26976e-07	1.73084e-07	1.04314e-06	3.39247e-07
	-0.4687	7.71827e-10	9.99013e-10	7.4958e-10	9.72078e-09	2.65886e-08	1.73162e-08	1.46407e-07	1.33218e-07	1.6288e-07	9.47825e-07	3.61117e-07
	-0.4296	7.25533e-10	1.03813e-09	6.96904e-10	8.51558e-09	2.65359e-08	1.67042e-08	1.46293e-07	1.22872e-07	1.81747e-07	1.03659e-06	3.53497e-07
	-0.3906	7.88807e-10	8.65448e-10	7.22329e-10	1.02863e-08	2.87864e-08	1.61984e-08	1.65439e-07	1.44573e-07	1.58853e-07	1.05498e-06	3.32088e-07
	-0.3515	7.92085e-10	1.07729e-09	7.84121e-10	9.54161e-09	2.75024e-08	1.63674e-08	1.32762e-07	1.32925e-07	1.8472e-07	1.05798e-06	3.731e-07
	-0.3125	6.98692e-10	1.07998e-09	7.36921e-10	9.59295e-09	2.9766e-08	1.73588e-08	1.22547e-07	1.4265e-07	1.83806e-07	1.03534e-06	3.29506e-07
	-0.2734	7.25358e-10	1.04271e-09	7.38598e-10	9.97796e-09	2.95291e-08	1.73805e-08	1.45555e-07	1.31623e-07	1.64202e-07	1.00974e-06	3.28529e-07
	-0.2344	7.84553e-10	9.90672e-10	6.892e-10	1.01301e-08	2.62768e-08	1.47948e-08	1.39217e-07	1.42257e-07	1.6661e-07	9.4142e-07	3.82983e-07
	-0.1953	7.40423e-10	1.0899e-09	7.45005e-10	1.03262e-08	2.95742e-08	1.67708e-08	1.47211e-07	1.32833e-07	1.68266e-07	8.53274e-07	3.77406e-07
	-0.1563	7.39764e-10	1.05464e-09	7.74584e-10	1.02817e-08	2.93362e-08	1.51322e-08	1.39656e-07	1.2796e-07	1.61915e-07	1.00432e-06	3.60034e-07
	-0.1172	7.73682e-10	1.05918e-09	7.42986e-10	9.58918e-09	2.55083e-08	1.59293e-08	1.44484e-07	1.53399e-07	1.72702e-07	1.06668e-06	3.82819e-07
	-0.0782	7.80351e-10	1.03426e-09	6.9981e-10	1.05895e-08	2.72756e-08	1.64253e-08	1.47224e-07	1.40933e-07	1.76964e-07	1.03322e-06	3.40777e-07
	-0.0391	7.69082e-10	1.11981e-09	7.54888e-10	1.06622e-08	2.78008e-08	1.55326e-08	1.44328e-07	1.3335e-07	1.68784e-07	9.37223e-07	3.65702e-07

## Sheet: Fig. 3e
Fig. 3e
	Applied Force (nN)	[1] Maximum Current (nA)	[2] Maximum Current (nA)	[3] Maximum Current (nA)
Maximum Current	0	2.91	4.02	5.46
	480	78.5	106	95.1
	600	422	537	534
	720	2680	2110	2350

## Sheet: Fig. 3f
Fig. 3f
	Applied Force (nN)	[1] Imax, W/ Strian / Imax, W/O Strain	[2] Imax, W/ Strian / Imax, W/O Strain	[3] Imax, W/ Strian / Imax, W/O Strain
Imax, W/ Strian / Imax, W/O Strain	0	1	1	1
	480	27	26.4	17.4
	600	145	134	97.8
	720	921	525	430

## Sheet: Fig. 3g
Fig. 3f
	X (µm)	Y (µm)	Maximim Current (nA)
Imax Distribution W/O Strain	-0.05	-0.05	2.3645e-09
	0	-0.05	2.9263e-09
	0.05	-0.05	2.4735e-09
	-0.05	0	2.1946e-09
	0	0	2.2745e-09
	0.05	0	2.5837e-09
	-0.05	0.05	2.3649e-09
	0	0.05	2.5973e-09
	0.05	0.05	2.7871e-09
Imax Distribution W/ 480 nN	-0.05	-0.05	2.4475e-09
	0	-0.05	5.96855e-08
	0.05	-0.05	2.2185e-09
	-0.05	0	2.464e-09
	0	0	5.87517e-08
	0.05	0	2.5742e-09
	-0.05	0.05	2.82e-09
	0	0.05	5.25011e-08
	0.05	0.05	2.31e-09
Imax Distribution W/ 600 nN	-0.05	-0.05	2.4475e-09
	0	-0.05	1.57353e-07
	0.05	-0.05	2.8185e-09
	-0.05	0	2.562e-09
	0	0	8.42731e-08
	0.05	0	2.3212e-09
	-0.05	0.05	2.372e-09
	0	0.05	6.95e-08
	0.05	0.05	2.641e-09
Imax Distribution W/ 720 nN	-0.05	-0.05	2.4475e-09
	0	-0.05	3.87884e-07
	0.05	-0.05	2.2185e-09
	-0.05	0	2.732e-09
	0	0	2.71856e-07
	0.05	0	2.5742e-09
	-0.05	0.05	2.82e-09
	0	0.05	3.18464e-07
	0.05	0.05	2.31e-09
